# Supplementary material for: Workers, capitalists, and the government: fiscal policy and income (re)distribution
Source: J Monet Econ. 2021 Apr;119:58–74. doi: 10.1016/j.jmoneco.2021.01.004 (PMC8100925; doi:10.1016/j.jmoneco.2021.01.004)
Supplement: Supplementary Data S2 — Supplementary Raw Research Data. This is open data under the CC BY license http://creativecommons.org/licenses/by/4.0/ [file mmc2.zip]

Archive with 256 entries (206 files):
- TANK-CW_Replication-main/
- TANK-CW_Replication-main/CF_JME_Workers, Capitalists, Government_Documentation for Replication.pdf
- TANK-CW_Replication-main/Empirical evidence/
- TANK-CW_Replication-main/Empirical evidence/Jappelli and Pistaferri (2014)/
- TANK-CW_Replication-main/Empirical evidence/Jappelli and Pistaferri (2014)/Readme.txt
- TANK-CW_Replication-main/Empirical evidence/VAR/
- TANK-CW_Replication-main/Empirical evidence/VAR/Data/
- TANK-CW_Replication-main/Empirical evidence/VAR/Data/Data_AusCanUK.xlsx
- TANK-CW_Replication-main/Empirical evidence/VAR/Data/Data_US.xlsx
- TANK-CW_Replication-main/Empirical evidence/VAR/Functions/
- TANK-CW_Replication-main/Empirical evidence/VAR/Functions/PlotShaded.m
- TANK-CW_Replication-main/Empirical evidence/VAR/Functions/companion.m
- TANK-CW_Replication-main/Empirical evidence/VAR/Functions/mlag2.m
- TANK-CW_Replication-main/Empirical evidence/VAR/Output/
- TANK-CW_Replication-main/Empirical evidence/VAR/Output/fig_VAR_Baseline.pdf
- TANK-CW_Replication-main/Empirical evidence/VAR/Output/fig_VAR_Benchmark_10V.pdf
- TANK-CW_Replication-main/Empirical evidence/VAR/Output/fig_VAR_Comparison_Countries.pdf
- TANK-CW_Replication-main/Empirical evidence/VAR/VAR_Baseline.m
- TANK-CW_Replication-main/Empirical evidence/VAR/VAR_OtherCountries.m
- TANK-CW_Replication-main/Empirical evidence/VAR/VAR_Plotting.m
- TANK-CW_Replication-main/Online appendix/
- TANK-CW_Replication-main/Online appendix/Appendix A/
- TANK-CW_Replication-main/Online appendix/Appendix A/Readme.txt
- TANK-CW_Replication-main/Online appendix/Appendix B/
- TANK-CW_Replication-main/Online appendix/Appendix B/B1/
- TANK-CW_Replication-main/Online appendix/Appendix B/B1/Output/
- TANK-CW_Replication-main/Online appendix/Appendix B/B1/Output/figB1.pdf
- TANK-CW_Replication-main/Online appendix/Appendix B/B1/figB1.m
- TANK-CW_Replication-main/Online appendix/Appendix B/B1/tank_cw.mod
- TANK-CW_Replication-main/Online appendix/Appendix B/B1/tank_uh.mod
- TANK-CW_Replication-main/Online appendix/Appendix B/B1/tank_uw.mod
- TANK-CW_Replication-main/Online appendix/Appendix B/B2-4/
- TANK-CW_Replication-main/Online appendix/Appendix B/B2-4/Output/
- TANK-CW_Replication-main/Online appendix/Appendix B/B2-4/Output/fig_sensi_CW_lambda_linear.pdf
- TANK-CW_Replication-main/Online appendix/Appendix B/B2-4/Output/fig_sensi_UH_lambda_linear.pdf
- TANK-CW_Replication-main/Online appendix/Appendix B/B2-4/Output/fig_sensi_UW_lambda_linear.pdf
- TANK-CW_Replication-main/Online appendix/Appendix B/B2-4/fig_B2-3-4.m
- TANK-CW_Replication-main/Online appendix/Appendix B/B2-4/tank_cw.log
- TANK-CW_Replication-main/Online appendix/Appendix B/B2-4/tank_cw.mod
- TANK-CW_Replication-main/Online appendix/Appendix B/B2-4/tank_cw_results_lambda01.mat
- TANK-CW_Replication-main/Online appendix/Appendix B/B2-4/tank_cw_results_lambda05.mat
- TANK-CW_Replication-main/Online appendix/Appendix B/B2-4/tank_cw_results_lambda09.mat
- TANK-CW_Replication-main/Online appendix/Appendix B/B2-4/tank_uh.mod
- TANK-CW_Replication-main/Online appendix/Appendix B/B2-4/tank_uh_TeX_binder.tex
- TANK-CW_Replication-main/Online appendix/Appendix B/B2-4/tank_uh_results_lambda01.mat
- TANK-CW_Replication-main/Online appendix/Appendix B/B2-4/tank_uh_results_lambda05.mat
- TANK-CW_Replication-main/Online appendix/Appendix B/B2-4/tank_uw.mod
- TANK-CW_Replication-main/Online appendix/Appendix B/B2-4/tank_uw_results_lambda01.mat
- TANK-CW_Replication-main/Online appendix/Appendix B/B2-4/tank_uw_results_lambda05.mat
- TANK-CW_Replication-main/Online appendix/Appendix B/B2-4/tank_uw_results_lambda09.mat
- TANK-CW_Replication-main/Online appendix/Appendix B/B5-6/
- TANK-CW_Replication-main/Online appendix/Appendix B/B5-6/Output/
- TANK-CW_Replication-main/Online appendix/Appendix B/B5-6/Output/fig_sensi_CW_psiw_linear.pdf
- TANK-CW_Replication-main/Online appendix/Appendix B/B5-6/Output/fig_sensi_UW_psiw_linear.pdf
- TANK-CW_Replication-main/Online appendix/Appendix B/B5-6/figB5-6.m
- TANK-CW_Replication-main/Online appendix/Appendix B/B5-6/tank_cw.mod
- TANK-CW_Replication-main/Online appendix/Appendix B/B5-6/tank_cw_results_psiW007.mat
- TANK-CW_Replication-main/Online appendix/Appendix B/B5-6/tank_cw_results_psiW025.mat
- TANK-CW_Replication-main/Online appendix/Appendix B/B5-6/tank_cw_results_psiW05.mat
- TANK-CW_Replication-main/Online appendix/Appendix B/B5-6/tank_uw.mod
- TANK-CW_Replication-main/Online appendix/Appendix B/B5-6/tank_uw_results_psiW007.mat
- TANK-CW_Replication-main/Online appendix/Appendix B/B5-6/tank_uw_results_psiW025.mat
- TANK-CW_Replication-main/Online appendix/Appendix B/B5-6/tank_uw_results_psiW05.mat
- TANK-CW_Replication-main/Online appendix/Appendix B/B7/
- TANK-CW_Replication-main/Online appendix/Appendix B/B7/Output/
- TANK-CW_Replication-main/Online appendix/Appendix B/B7/Output/fig5_phib01_phig09.pdf
- TANK-CW_Replication-main/Online appendix/Appendix B/B7/Output/fig5_phib1_phig0.pdf
- TANK-CW_Replication-main/Online appendix/Appendix B/B7/fig_B7.m
- TANK-CW_Replication-main/Online appendix/Appendix B/B7/tank_cw.mod
- TANK-CW_Replication-main/Online appendix/Appendix B/B7/tank_cw_results.mat
- TANK-CW_Replication-main/Online appendix/Appendix B/B7/tank_uh.mod
- TANK-CW_Replication-main/Online appendix/Appendix B/B7/tank_uh_results.mat
- TANK-CW_Replication-main/Online appendix/Appendix B/B7/tank_uw.mod
- TANK-CW_Replication-main/Online appendix/Appendix B/B7/tank_uw_results.mat
- TANK-CW_Replication-main/Online appendix/Appendix C/
- TANK-CW_Replication-main/Online appendix/Appendix C/figure C1/
- TANK-CW_Replication-main/Online appendix/Appendix C/figure C1/Output/
- TANK-CW_Replication-main/Online appendix/Appendix C/figure C1/Output/fig_C1.pdf
- TANK-CW_Replication-main/Online appendix/Appendix C/figure C1/PlotStabilityGraphs3D_C1.m
- TANK-CW_Replication-main/Online appendix/Appendix C/figure C1/tank_uh.mod
- TANK-CW_Replication-main/Online appendix/Appendix C/figure C2/
- TANK-CW_Replication-main/Online appendix/Appendix C/figure C2/Output/
- TANK-CW_Replication-main/Online appendix/Appendix C/figure C2/Output/Fig_C2a.pdf
- TANK-CW_Replication-main/Online appendix/Appendix C/figure C2/Output/Fig_C2b.pdf
- TANK-CW_Replication-main/Online appendix/Appendix C/figure C2/PlotStabilityGraphs3D_C1a.m
- TANK-CW_Replication-main/Online appendix/Appendix C/figure C2/PlotStabilityGraphs3D_C2b.m
- TANK-CW_Replication-main/Online appendix/Appendix C/figure C2/tank_uw.mod
- TANK-CW_Replication-main/Online appendix/Appendix C/figure C3/
- TANK-CW_Replication-main/Online appendix/Appendix C/figure C3/Output/
- TANK-CW_Replication-main/Online appendix/Appendix C/figure C3/Output/Fig_C3a.pdf
- TANK-CW_Replication-main/Online appendix/Appendix C/figure C3/Output/Fig_C3b.pdf
- TANK-CW_Replication-main/Online appendix/Appendix C/figure C3/PlotStabilityGraphs3D_C3a.m
- TANK-CW_Replication-main/Online appendix/Appendix C/figure C3/PlotStabilityGraphs3D_C3b.m
- TANK-CW_Replication-main/Online appendix/Appendix C/figure C3/tank_ch.mod
- TANK-CW_Replication-main/Online appendix/Appendix C/figure C3/tank_cw.mod
- TANK-CW_Replication-main/Online appendix/Appendix D/
- TANK-CW_Replication-main/Online appendix/Appendix D/Readme.txt
- TANK-CW_Replication-main/Online appendix/Appendix E/
- TANK-CW_Replication-main/Online appendix/Appendix E/CW/
- TANK-CW_Replication-main/Online appendix/Appendix E/CW/FigSize.m
- TANK-CW_Replication-main/Online appendix/Appendix E/CW/IRFG.mat
- TANK-CW_Replication-main/Online appendix/Appendix E/CW/IRFGSE.mat
- TANK-CW_Replication-main/Online appendix/Appendix E/CW/PlotSwathe.m
- TANK-CW_Replication-main/Online appendix/Appendix E/CW/README.md
- TANK-CW_Replication-main/Online appendix/Appendix E/CW/cmap.m
- TANK-CW_Replication-main/Online appendix/Appendix E/CW/dsge_likelihood.m
- TANK-CW_Replication-main/Online appendix/Appendix E/CW/fsdat.mat
- TANK-CW_Replication-main/Online appendix/Appendix E/CW/gstep.mat
- TANK-CW_Replication-main/Online appendix/Appendix E/CW/hess.mat
- TANK-CW_Replication-main/Online appendix/Appendix E/CW/irf_comp.m
- TANK-CW_Replication-main/Online appendix/Appendix E/CW/irf_matching.m
- TANK-CW_Replication-main/Online appendix/Appendix E/CW/logdet.m
- TANK-CW_Replication-main/Online appendix/Appendix E/CW/m1.mat
- TANK-CW_Replication-main/Online appendix/Appendix E/CW/mprint.m
- TANK-CW_Replication-main/Online appendix/Appendix E/CW/rgb.m
- TANK-CW_Replication-main/Online appendix/Appendix E/CW/simult_comp.m
- TANK-CW_Replication-main/Online appendix/Appendix E/CW/tank_cw.log
- TANK-CW_Replication-main/Online appendix/Appendix E/CW/tank_cw.mod
- TANK-CW_Replication-main/Online appendix/Appendix E/CW/tank_cw_mean.mat
- TANK-CW_Replication-main/Online appendix/Appendix E/CW/tank_cw_mh_mode.mat
- TANK-CW_Replication-main/Online appendix/Appendix E/CW/tank_cw_mode.mat
- TANK-CW_Replication-main/Online appendix/Appendix E/CW/tank_cw_params.mat
- TANK-CW_Replication-main/Online appendix/Appendix E/CW/tank_cw_pindx.mat
- TANK-CW_Replication-main/Online appendix/Appendix E/CW/tank_cw_results.mat
- TANK-CW_Replication-main/Online appendix/Appendix E/Output/
- TANK-CW_Replication-main/Online appendix/Appendix E/Output/figBIRF.pdf
- TANK-CW_Replication-main/Online appendix/Appendix E/PlotShaded.m
- TANK-CW_Replication-main/Online appendix/Appendix E/UH/
- TANK-CW_Replication-main/Online appendix/Appendix E/UH/FigSize.m
- TANK-CW_Replication-main/Online appendix/Appendix E/UH/IRFG.mat
- TANK-CW_Replication-main/Online appendix/Appendix E/UH/IRFGSE.mat
- TANK-CW_Replication-main/Online appendix/Appendix E/UH/PlotSwathe.m
- TANK-CW_Replication-main/Online appendix/Appendix E/UH/README.md
- TANK-CW_Replication-main/Online appendix/Appendix E/UH/cmap.m
- TANK-CW_Replication-main/Online appendix/Appendix E/UH/dsge_likelihood.m
- TANK-CW_Replication-main/Online appendix/Appendix E/UH/fsdat.mat
- TANK-CW_Replication-main/Online appendix/Appendix E/UH/gstep.mat
- TANK-CW_Replication-main/Online appendix/Appendix E/UH/hess.mat
- TANK-CW_Replication-main/Online appendix/Appendix E/UH/irf_comp.m
- TANK-CW_Replication-main/Online appendix/Appendix E/UH/irf_matching.m
- TANK-CW_Replication-main/Online appendix/Appendix E/UH/logdet.m
- TANK-CW_Replication-main/Online appendix/Appendix E/UH/m1.mat
- TANK-CW_Replication-main/Online appendix/Appendix E/UH/mprint.m
- TANK-CW_Replication-main/Online appendix/Appendix E/UH/rgb.m
- TANK-CW_Replication-main/Online appendix/Appendix E/UH/simult_comp.m
- TANK-CW_Replication-main/Online appendix/Appendix E/UH/tank_uh.log
- TANK-CW_Replication-main/Online appendix/Appendix E/UH/tank_uh.mod
- TANK-CW_Replication-main/Online appendix/Appendix E/UH/tank_uh_mean.mat
- TANK-CW_Replication-main/Online appendix/Appendix E/UH/tank_uh_mh_mode.mat
- TANK-CW_Replication-main/Online appendix/Appendix E/UH/tank_uh_mode.mat
- TANK-CW_Replication-main/Online appendix/Appendix E/UH/tank_uh_params.mat
- TANK-CW_Replication-main/Online appendix/Appendix E/UH/tank_uh_pindx.mat
- TANK-CW_Replication-main/Online appendix/Appendix E/UH/tank_uh_results.mat
- TANK-CW_Replication-main/Online appendix/Appendix E/UW/
- TANK-CW_Replication-main/Online appendix/Appendix E/UW/FigSize.m
- TANK-CW_Replication-main/Online appendix/Appendix E/UW/IRFG.mat
- TANK-CW_Replication-main/Online appendix/Appendix E/UW/IRFGSE.mat
- TANK-CW_Replication-main/Online appendix/Appendix E/UW/PlotSwathe.m
- TANK-CW_Replication-main/Online appendix/Appendix E/UW/README.md
- TANK-CW_Replication-main/Online appendix/Appendix E/UW/cmap.m
- TANK-CW_Replication-main/Online appendix/Appendix E/UW/dsge_likelihood.m
- TANK-CW_Replication-main/Online appendix/Appendix E/UW/fsdat.mat
- TANK-CW_Replication-main/Online appendix/Appendix E/UW/gstep.mat
- TANK-CW_Replication-main/Online appendix/Appendix E/UW/hess.mat
- TANK-CW_Replication-main/Online appendix/Appendix E/UW/irf_comp.m
- TANK-CW_Replication-main/Online appendix/Appendix E/UW/irf_matching.m
- TANK-CW_Replication-main/Online appendix/Appendix E/UW/logdet.m
- TANK-CW_Replication-main/Online appendix/Appendix E/UW/m1.mat
- TANK-CW_Replication-main/Online appendix/Appendix E/UW/mprint.m
- TANK-CW_Replication-main/Online appendix/Appendix E/UW/rgb.m
- TANK-CW_Replication-main/Online appendix/Appendix E/UW/simult_comp.m
- TANK-CW_Replication-main/Online appendix/Appendix E/UW/tank_uw.log
- TANK-CW_Replication-main/Online appendix/Appendix E/UW/tank_uw.mod
- TANK-CW_Replication-main/Online appendix/Appendix E/UW/tank_uw_mean.mat
- TANK-CW_Replication-main/Online appendix/Appendix E/UW/tank_uw_mh_mode.mat
- TANK-CW_Replication-main/Online appendix/Appendix E/UW/tank_uw_mode.mat
- TANK-CW_Replication-main/Online appendix/Appendix E/UW/tank_uw_params.mat
- TANK-CW_Replication-main/Online appendix/Appendix E/UW/tank_uw_pindx.mat
- TANK-CW_Replication-main/Online appendix/Appendix E/UW/tank_uw_results.mat
- TANK-CW_Replication-main/Online appendix/Appendix E/plots_figE1.m
- TANK-CW_Replication-main/Online appendix/Appendix E/read SVAR IRFS/
- TANK-CW_Replication-main/Online appendix/Appendix E/read SVAR IRFS/IRFG.mat
- TANK-CW_Replication-main/Online appendix/Appendix E/read SVAR IRFS/IRFGSE.mat
- TANK-CW_Replication-main/Online appendix/Appendix E/read SVAR IRFS/VAR_IRFs_F14L2C3S6LS7_Surprise_Large_10Variables.mat
- TANK-CW_Replication-main/Online appendix/Appendix E/read SVAR IRFS/get_empirical_IRFs.m
- TANK-CW_Replication-main/Partial equilibrium iMPCs/
- TANK-CW_Replication-main/Partial equilibrium iMPCs/Output/
- TANK-CW_Replication-main/Partial equilibrium iMPCs/Output/fig_iMPCs_Anticipated_H.pdf
- TANK-CW_Replication-main/Partial equilibrium iMPCs/Output/fig_iMPCs_Anticipated_W.pdf
- TANK-CW_Replication-main/Partial equilibrium iMPCs/Output/fig_iMPCs_Unanticipated_H.pdf
- TANK-CW_Replication-main/Partial equilibrium iMPCs/Output/fig_iMPCs_Unanticipated_W.pdf
- TANK-CW_Replication-main/Partial equilibrium iMPCs/inputSettings.mat
- TANK-CW_Replication-main/Partial equilibrium iMPCs/main_PE_MPCs_Analytical_Matching.m
- TANK-CW_Replication-main/Partial equilibrium iMPCs/main_PE_MPCs_Analytical_Plotting.m
- TANK-CW_Replication-main/Partial equilibrium iMPCs/main_PE_MPCs_LTI.m
- TANK-CW_Replication-main/Partial equilibrium iMPCs/main_PE_Rates_Analytical_Extra.m
- TANK-CW_Replication-main/Partial equilibrium iMPCs/main_PE_Rates_Analytical_Plotting.m
- TANK-CW_Replication-main/README.md
- TANK-CW_Replication-main/TANK models/
- TANK-CW_Replication-main/TANK models/Dynare master codes/
- TANK-CW_Replication-main/TANK models/Dynare master codes/baseline models/
- TANK-CW_Replication-main/TANK models/Dynare master codes/baseline models/tank_cw.mod
- TANK-CW_Replication-main/TANK models/Dynare master codes/baseline models/tank_uh.mod
- TANK-CW_Replication-main/TANK models/Dynare master codes/baseline models/tank_uw.mod
- TANK-CW_Replication-main/TANK models/Dynare master codes/medium scale model/
- TANK-CW_Replication-main/TANK models/Dynare master codes/medium scale model/tank_cw_ms.mod
- TANK-CW_Replication-main/TANK models/fig 5/
- TANK-CW_Replication-main/TANK models/fig 5/Output/
- TANK-CW_Replication-main/TANK models/fig 5/Output/fig5.pdf
- TANK-CW_Replication-main/TANK models/fig 5/plot_fig5.m
- TANK-CW_Replication-main/TANK models/fig 5/run_fig5.m
- TANK-CW_Replication-main/TANK models/fig 5/tank_cw.mod
- TANK-CW_Replication-main/TANK models/fig 5/tank_uh.mod
- TANK-CW_Replication-main/TANK models/fig 5/tank_uw.mod
- TANK-CW_Replication-main/TANK models/fig 6/
- TANK-CW_Replication-main/TANK models/fig 6/figure 6a/
- TANK-CW_Replication-main/TANK models/fig 6/figure 6a/Output/
- TANK-CW_Replication-main/TANK models/fig 6/figure 6a/Output/fig6a.pdf
- TANK-CW_Replication-main/TANK models/fig 6/figure 6a/plot_fig6a.m
- TANK-CW_Replication-main/TANK models/fig 6/figure 6a/rank.mod
- TANK-CW_Replication-main/TANK models/fig 6/figure 6a/run_fig6a.m
- TANK-CW_Replication-main/TANK models/fig 6/figure 6a/tank_cw.mod
- TANK-CW_Replication-main/TANK models/fig 6/figure 6a/tank_uh.mod
- TANK-CW_Replication-main/TANK models/fig 6/figure 6a/tank_uw.mod
- TANK-CW_Replication-main/TANK models/fig 6/figure 6b/
- TANK-CW_Replication-main/TANK models/fig 6/figure 6b/Output/
- TANK-CW_Replication-main/TANK models/fig 6/figure 6b/Output/fig6b.pdf
- TANK-CW_Replication-main/TANK models/fig 6/figure 6b/plot_fig6b.m
- TANK-CW_Replication-main/TANK models/fig 6/figure 6b/rank.mod
- TANK-CW_Replication-main/TANK models/fig 6/figure 6b/run_fig6b.m
- TANK-CW_Replication-main/TANK models/fig 6/figure 6b/tank_cw.mod
- TANK-CW_Replication-main/TANK models/fig 6/figure 6b/tank_uh.mod
- TANK-CW_Replication-main/TANK models/fig 6/figure 6b/tank_uw.mod
- TANK-CW_Replication-main/TANK models/fig 7/
- TANK-CW_Replication-main/TANK models/fig 7/Output/
- TANK-CW_Replication-main/TANK models/fig 7/Output/fig7.pdf
- TANK-CW_Replication-main/TANK models/fig 7/plot_fig7.m
- TANK-CW_Replication-main/TANK models/fig 7/run_fig7.m
- TANK-CW_Replication-main/TANK models/fig 7/tank_cw.mod
- TANK-CW_Replication-main/TANK models/fig 7/tank_uh.mod
- TANK-CW_Replication-main/TANK models/fig 7/tank_uw.mod
- TANK-CW_Replication-main/TANK models/table 3/
- TANK-CW_Replication-main/TANK models/table 3/medium scale/
- TANK-CW_Replication-main/TANK models/table 3/medium scale/rank___.mod
- TANK-CW_Replication-main/TANK models/table 3/medium scale/run_table3MS.m
- TANK-CW_Replication-main/TANK models/table 3/medium scale/tank_cw.mod
- TANK-CW_Replication-main/TANK models/table 3/medium scale/tank_uh.mod
- TANK-CW_Replication-main/TANK models/table 3/medium scale/tank_uw.mod
- TANK-CW_Replication-main/TANK models/table 3/simple models/
- TANK-CW_Replication-main/TANK models/table 3/simple models/mult.mat
- TANK-CW_Replication-main/TANK models/table 3/simple models/rank___.mod
- TANK-CW_Replication-main/TANK models/table 3/simple models/run_table3.m
- TANK-CW_Replication-main/TANK models/table 3/simple models/run_table3.m~
- TANK-CW_Replication-main/TANK models/table 3/simple models/tank_cw.mod
- TANK-CW_Replication-main/TANK models/table 3/simple models/tank_uh.mod
- TANK-CW_Replication-main/TANK models/table 3/simple models/tank_uw.mod
