# Supplementary material for: Workers, capitalists, and the government: fiscal policy and income (re)distribution
Source: J Monet Econ. 2021 Apr;119:58–74. doi: 10.1016/j.jmoneco.2021.01.004 (PMC8100925; doi:10.1016/j.jmoneco.2021.01.004)
Supplement: Supplementary Data S2 — Supplementary Raw Research Data. This is open data under the CC BY license http://creativecommons.org/licenses/by/4.0/ [file mmc2.zip › TANK-CW_Replication-main/Empirical evidence/VAR/Data/Data_AusCanUK.xlsx]

## Sheet: uk_data_desc
date	gov	tax	gdp	ls	rint
1970Q1	641.17	619.318	746.292	413.093	1.26378
1970Q2	645.398	624.804	748.623	413.284	-0.293326
1970Q3	645.617	621.762	749.601	413.141	-0.95473
1970Q4	645.7	619.022	750.479	410.861	-1.78428
1971Q1	641.362	619.5	749.914	410.809	-0.096978
1971Q2	646.028	623.366	751.662	410.842	-0.0641347
1971Q3	647.013	617.421	753.399	410.166	0.424364
1971Q4	647.007	617.026	753.802	409.638	0.516679
1972Q1	651.615	617.961	753.896	410.039	0.891093
1972Q2	651	615.712	756.543	409.49	0.691259
1972Q3	651.738	613.356	756.832	409.035	1.50499
1972Q4	654.531	610.075	758.389	407.989	-0.192715
1973Q1	654.29	616.279	763.219	405.743	-0.355088
1973Q2	658.819	613.303	763.375	408.366	3.03893
1973Q3	658.273	616.974	762.428	409.599	0.941981
1973Q4	663.736	614.141	761.999	408.986	2.60524
1974Q1	659.665	611.328	759.258	412.682	3.32143
1974Q2	654.654	615.475	760.684	411.514	-2.10249
1974Q3	664.059	619.736	761.329	413.595	-2.28095
1974Q4	664.851	616.562	759.865	415.311	-3.58394
1975Q4	663.331	613.702	759.911	417.997	-7.36755
1975Q2	662.79	615.978	758.244	418.286	-11.4441
1975Q3	664.576	620.538	757.915	419.568	-10.7374
1975Q4	666.102	618.85	759.048	416.397	-9.00697
1976Q1	664.672	608.578	760.641	415.65	-4.98232
1976Q2	667.401	618.142	760.491	416.575	-2.22664
1976Q3	666.884	613.759	761.725	415.78	0.466281
1976Q4	664.369	617.342	763.821	412.776	2.2309
1977Q1	662.997	611.003	763.886	410.687	2.35056
1977Q2	663.562	617.581	763.156	410.112	-1.04142
1977Q3	662.735	616.955	763.842	409.675	-1.00388
1977Q4	664.517	608.227	765.57	408.985	-0.960684
1978Q1	664.386	609.485	766.42	407.579	-1.66656
1978Q2	665.6	611.898	767.622	408.903	0.0387909
1978Q3	666.133	607.332	768.969	408.146	1.87368
1978Q4	667.867	610.451	769.887	408.037	1.94775
1979Q1	665.652	604.342	769.489	407.838	2.91157
1979Q2	669.944	619.985	773.811	407.103	2.44636
1979Q3	665.866	610.021	771.609	407.839	-3.63838
1979Q4	667.203	611.808	772.656	407.709	-4.71236
1980Q1	667.808	616.968	771.664	407.605	-3.91673
1980Q2	670.609	614.287	769.671	409.431	-6.09577
1980Q3	671.698	621.268	769.549	410.762	-3.56304
1980Q4	670.986	616.813	768.511	408.741	-3.82049
1981Q1	670.754	606.751	768.375	408.857	-1.44089
1981Q2	674.533	614.05	768.658	408.412	1.4967
1981Q3	674.628	625.155	769.782	406.558	4.6751
1981Q4	682.513	622.983	769.912	405.384	6.92376
1982Q1	673.422	620.153	770.095	406.165	7.42181
1982Q2	676.239	622.164	771.224	403.819	6.82488
1982Q3	675.593	622.22	771.507	403.179	6.08618
1982Q4	679.71	616.902	772.208	401.937	4.84395
1983Q1	677.257	620.853	774.015	400.482	5.29124
1983Q2	679.093	622.204	774.855	401.275	6.01694
1983Q3	679.195	615.791	775.938	400.59	6.04104
1983Q4	679.114	623.2	776.825	399.567	6.52286
1984Q1	680.474	619.793	777.502	400.519	7.53082
1984Q2	681.332	620.558	776.61	399.716	4.70066
1984Q3	680.379	624.769	777.28	400.189	6.20431
1984Q4	682.545	619.643	779.243	398.934	5.97733
1985Q1	684.239	626.309	780.05	399.644	5.45392
1985Q2	682.906	619.891	782.196	397.039	6.41644
1985Q3	680.154	627.159	782.212	398.249	5.32857
1985Q4	683.231	622.284	782.549	397.852	4.91865
1986Q1	679.117	622.635	783.655	398.548	5.12839
1986Q2	683.402	626.262	784.341	399.467	5.50747
1986Q3	681.206	615.695	784.814	399.317	5.55028
1986Q4	683.911	624.712	786.587	397.699	6.67575
1987Q1	681.08	626.878	787.509	397.442	6.38782
1987Q2	682.802	624.101	788.931	396.253	4.23767
1987Q3	682.99	628.637	791.364	394.692	3.351
1987Q4	684.032	627.067	792.525	395.704	4.80107
1988Q1	683.954	634.693	794.245	395.309	4.33544
1988Q2	681.371	637.479	794.892	395.936	4.14782
1988Q3	680.042	636.724	796.404	395.392	4.24525
1988Q4	681.854	635.203	797.278	395.191	2.83094
1989Q1	679.857	638.984	797.732	395.313	2.61836
1989Q2	681.907	639.955	798.342	396.169	2.86765
1989Q3	683.729	639.826	798.469	395.865	2.52608
1989Q4	683.829	640.39	798.482	396.452	2.68438
1990Q1	687.453	633.708	799.218	397.394	3.40617
1990Q2	686.44	640.416	799.774	397.1	4.03527
1990Q3	686.776	642.013	798.698	396.686	3.42889
1990Q4	687.835	636.597	798.344	397.375	5.18096
1991Q1	684.508	638.455	798.121	397.612	3.21599
1991Q2	688.595	625.958	798.057	398.584	3.37011
1991Q3	690.832	627.898	797.765	399.639	5.3048
1991Q4	691.961	627.066	798.001	399.896	4.22753
1992Q1	692.507	626.845	798.005	399.72	5.1305
1992Q2	695.101	616.436	797.906	399.062	5.98886
1992Q3	696.64	617.852	798.603	399.29	7.11988
1992Q4	695.871	616.071	799.198	398.323	7.21063
1993Q1	696.671	612.643	799.984	396.133	5.86999
1993Q2	698.504	609.706	800.561	397.137	6.08617
1993Q3	697.689	611.559	801.358	396.464	4.76634
1993Q4	698.236	612.473	802.003	396.862	4.18923
1994Q1	699.711	613.176	803.188	395.572	5.17012
1994Q2	700.874	618.306	804.434	394.726	5.85521
1994Q3	702.708	624.906	805.557	395.718	8.06607
1994Q4	702.253	625.311	806.1	394.777	7.45029
1995Q1	704.721	621.383	806.438	395.235	7.41852
1995Q2	703.328	628.476	806.846	395.741	6.18394
1995Q3	703.246	626.282	807.855	394.591	5.01988
1995Q4	703.559	630.746	808.04	394.76	5.38344
1996Q1	701.332	630.457	808.913	393.144	3.82979
1996Q2	701.671	623.117	809.3	392.342	3.35355
1996Q3	700.637	631.25	810.011	392.867	3.72035
1996Q4	699.378	635.457	811.01	393.242	4.39324
1997Q1	703.772	632.996	811.383	393.383	4.78807
1997Q2	702.555	643.196	812.349	395.642	6.18139
1997Q3	701.55	643.461	813.104	394.602	4.44653
1997Q4	702.638	648.158	814.189	396.819	5.75941
1998Q1	704.672	650.913	814.621	396.189	5.06387
1998Q2	704.466	654.193	815.244	398.99	4.70806
1998Q3	704.135	656.09	816.131	401.491	6.381
1998Q4	705.014	661.128	817.271	398.984	2.51941
1999Q1	704.416	659.025	817.768	399.293	2.58605
1999Q2	705.742	662.321	817.672	402.564	3.18542
1999Q3	707.548	668.918	819.453	403.293	4.34537
1999Q4	709.067	672.417	820.863	402.886	6.36502
2000Q1	707.603	669.74	821.889	401.09	4.84642
2000Q2	709.188	672.979	822.577	402.871	3.60957
2000Q3	710.278	672.921	822.826	404.038	2.47775
2000Q4	713.531	676.133	823.007	405.429	2.63074
2001Q1	712.761	677.62	824.064	406.402	4.14179
2001Q2	714.476	674.928	824.776	405.452	3.48084
2001Q3	713.965	674.398	825.445	406.009	4.64359
2001Q4	719.357	676.83	825.815	405.917	3.94986
2002Q1	718.218	672.735	826.321	405.006	2.58539
2002Q2	721.052	673.752	827.117	405.12	3.72682
2002Q3	720.238	674.721	827.752	404.366	2.63215
2002Q4	722.621	673.801	828.741	403.801	2.06317
2003Q1	723.594	670.795	829.556	402.448	2.04011
2003Q2	729.096	678.934	830.28	403.779	1.91619
2003Q3	727.74	676.594	831.124	403.999	2.14027
2003Q4	728.431	677.407	832.09	403.627	2.2584
2004Q1	729.072	677.299	832.648	403.999	3.04381
2004Q2	732.519	680.327	833.031	403.586	2.10257
2004Q3	732.975	680.617	833.29	404.646	2.50402
2004Q4	734.034	683.879	833.73	404.973	2.5034
2005Q1	734.798	683.165	834.631	403.437	1.862
2005Q2	732.525	684.996	835.563	402.48	1.64671
2005Q3	736.715	688.311	836.542	403.474	1.97458
2005Q4	739.124	685.423	838.056	402.152	1.89545
2006Q1	738.221	691.328	838.459	402.372	1.44783
2006Q2	737.831	689.601	838.48	403.268	2.06317
2006Q3	739.001	693.731	838.713	404.045	1.26922
2006Q4	739.368	694.027	839.189	406.285	1.38577
2007Q1	740.376	691.321	840.05	404.58	1.61223
2007Q2	739.236	691.563	840.596	405.449	2.50964
2007Q3	741.84	694.002	841.373	405.358	3.00183
2007Q4	742.488	693.845	842.25	404.362	2.77706
2008Q1	746.52	699.46	842.659	404.008	2.0634
2008Q2	744.57	690.665	841.843	403.683	1.92037
2008Q3	746.403	690.269	840.071	403.396	2.12532
2008Q4	747.317	681.569	837.74	404.013	1.5547
2009Q1	751.169	675.261	836.285	403.701	1.76181
2009Q2	751.736	672.372	836.24	406.977	1.65012
2009Q3	748.994	672.201	836.318	407.041	2.42035
2009Q4	754.502	671.51	836.392	408.438	2.80747
2010Q1	754.627	672.258	837.076	407.128	2.35047
2010Q2	751.939	677.337	838.143	408.239	2.1086
2010Q3	754.25	675.014	838.453	407.757	2.51821
2010Q4	754.272	673.152	838.388	407.131	1.6447
2011Q1	752.955	677.833	839.034	406.136	0.898943
2011Q2	751.319	676.794	839.134	406.766	2.35944
2011Q3	753.037	679.874	839.648	405.833	1.47355
2011Q4	751.784	677.314	840.013	405.947	0.655418
2012Q1	753.33	676.949	840.542	406.339	1.97941
2012Q2	758.047	676.455	840.253	405.933	0.967056
2012Q3	751.093	676.062	841.482	405.326	-0.561612
2012Q4	752.557	676.015	841.525	404.802	-0.517677
2013Q1	749.722	682.063	842.034	404.288	-0.533826
2013Q2	751.386	691.236	842.432	406.419	-0.256169
2013Q3	751.686	680.431	843.388	404.985	0.510693
2013Q4	752.298	681.302	844.065	405.226	1.58312
2014Q1	751.619	679.456	844.99	404.004	1.45061
2014Q2	749.65	683.406	845.77	402.28	0.613532
2014Q3	751.651	681.376	846.437	401.988	1.04726
2014Q4	752.891	691.551	847.036	403.307	1.17018
2015Q1	750.075	690.839	847.537	403.041	1.16316
2015Q2	750.41	689.637	848.097	402.481	0.941859
2015Q3	752.155	689.095	848.425	403.632	1.87107
2015Q4	753.149	694.448	849.08	403.871	1.49035
2016Q1	750.698	693.755	849.632	403.029	0.635761
2016Q2	750.524	693.5	849.88	403.58	0.336839
2016Q3	753.317	693.795	850.867	403.987	-0.387209
2016Q4	751.816	700.325	851.362	403.409	-1.86966
	751.119	702.652	851.673	402.596	-0.887138

## Sheet: uk_data_raw
641.17	619.318	746.292	413.093	1.26378
645.398	624.804	748.623	413.284	-0.293326
645.617	621.762	749.601	413.141	-0.95473
645.7	619.022	750.479	410.861	-1.78428
641.362	619.5	749.914	410.809	-0.096978
646.028	623.366	751.662	410.842	-0.0641347
647.013	617.421	753.399	410.166	0.424364
647.007	617.026	753.802	409.638	0.516679
651.615	617.961	753.896	410.039	0.891093
651	615.712	756.543	409.49	0.691259
651.738	613.356	756.832	409.035	1.50499
654.531	610.075	758.389	407.989	-0.192715
654.29	616.279	763.219	405.743	-0.355088
658.819	613.303	763.375	408.366	3.03893
658.273	616.974	762.428	409.599	0.941981
663.736	614.141	761.999	408.986	2.60524
659.665	611.328	759.258	412.682	3.32143
654.654	615.475	760.684	411.514	-2.10249
664.059	619.736	761.329	413.595	-2.28095
664.851	616.562	759.865	415.311	-3.58394
663.331	613.702	759.911	417.997	-7.36755
662.79	615.978	758.244	418.286	-11.4441
664.576	620.538	757.915	419.568	-10.7374
666.102	618.85	759.048	416.397	-9.00697
664.672	608.578	760.641	415.65	-4.98232
667.401	618.142	760.491	416.575	-2.22664
666.884	613.759	761.725	415.78	0.466281
664.369	617.342	763.821	412.776	2.2309
662.997	611.003	763.886	410.687	2.35056
663.562	617.581	763.156	410.112	-1.04142
662.735	616.955	763.842	409.675	-1.00388
664.517	608.227	765.57	408.985	-0.960684
664.386	609.485	766.42	407.579	-1.66656
665.6	611.898	767.622	408.903	0.0387909
666.133	607.332	768.969	408.146	1.87368
667.867	610.451	769.887	408.037	1.94775
665.652	604.342	769.489	407.838	2.91157
669.944	619.985	773.811	407.103	2.44636
665.866	610.021	771.609	407.839	-3.63838
667.203	611.808	772.656	407.709	-4.71236
667.808	616.968	771.664	407.605	-3.91673
670.609	614.287	769.671	409.431	-6.09577
671.698	621.268	769.549	410.762	-3.56304
670.986	616.813	768.511	408.741	-3.82049
670.754	606.751	768.375	408.857	-1.44089
674.533	614.05	768.658	408.412	1.4967
674.628	625.155	769.782	406.558	4.6751
682.513	622.983	769.912	405.384	6.92376
673.422	620.153	770.095	406.165	7.42181
676.239	622.164	771.224	403.819	6.82488
675.593	622.22	771.507	403.179	6.08618
679.71	616.902	772.208	401.937	4.84395
677.257	620.853	774.015	400.482	5.29124
679.093	622.204	774.855	401.275	6.01694
679.195	615.791	775.938	400.59	6.04104
679.114	623.2	776.825	399.567	6.52286
680.474	619.793	777.502	400.519	7.53082
681.332	620.558	776.61	399.716	4.70066
680.379	624.769	777.28	400.189	6.20431
682.545	619.643	779.243	398.934	5.97733
684.239	626.309	780.05	399.644	5.45392
682.906	619.891	782.196	397.039	6.41644
680.154	627.159	782.212	398.249	5.32857
683.231	622.284	782.549	397.852	4.91865
679.117	622.635	783.655	398.548	5.12839
683.402	626.262	784.341	399.467	5.50747
681.206	615.695	784.814	399.317	5.55028
683.911	624.712	786.587	397.699	6.67575
681.08	626.878	787.509	397.442	6.38782
682.802	624.101	788.931	396.253	4.23767
682.99	628.637	791.364	394.692	3.351
684.032	627.067	792.525	395.704	4.80107
683.954	634.693	794.245	395.309	4.33544
681.371	637.479	794.892	395.936	4.14782
680.042	636.724	796.404	395.392	4.24525
681.854	635.203	797.278	395.191	2.83094
679.857	638.984	797.732	395.313	2.61836
681.907	639.955	798.342	396.169	2.86765
683.729	639.826	798.469	395.865	2.52608
683.829	640.39	798.482	396.452	2.68438
687.453	633.708	799.218	397.394	3.40617
686.44	640.416	799.774	397.1	4.03527
686.776	642.013	798.698	396.686	3.42889
687.835	636.597	798.344	397.375	5.18096
684.508	638.455	798.121	397.612	3.21599
688.595	625.958	798.057	398.584	3.37011
690.832	627.898	797.765	399.639	5.3048
691.961	627.066	798.001	399.896	4.22753
692.507	626.845	798.005	399.72	5.1305
695.101	616.436	797.906	399.062	5.98886
696.64	617.852	798.603	399.29	7.11988
695.871	616.071	799.198	398.323	7.21063
696.671	612.643	799.984	396.133	5.86999
698.504	609.706	800.561	397.137	6.08617
697.689	611.559	801.358	396.464	4.76634
698.236	612.473	802.003	396.862	4.18923
699.711	613.176	803.188	395.572	5.17012
700.874	618.306	804.434	394.726	5.85521
702.708	624.906	805.557	395.718	8.06607
702.253	625.311	806.1	394.777	7.45029
704.721	621.383	806.438	395.235	7.41852
703.328	628.476	806.846	395.741	6.18394
703.246	626.282	807.855	394.591	5.01988
703.559	630.746	808.04	394.76	5.38344
701.332	630.457	808.913	393.144	3.82979
701.671	623.117	809.3	392.342	3.35355
700.637	631.25	810.011	392.867	3.72035
699.378	635.457	811.01	393.242	4.39324
703.772	632.996	811.383	393.383	4.78807
702.555	643.196	812.349	395.642	6.18139
701.55	643.461	813.104	394.602	4.44653
702.638	648.158	814.189	396.819	5.75941
704.672	650.913	814.621	396.189	5.06387
704.466	654.193	815.244	398.99	4.70806
704.135	656.09	816.131	401.491	6.381
705.014	661.128	817.271	398.984	2.51941
704.416	659.025	817.768	399.293	2.58605
705.742	662.321	817.672	402.564	3.18542
707.548	668.918	819.453	403.293	4.34537
709.067	672.417	820.863	402.886	6.36502
707.603	669.74	821.889	401.09	4.84642
709.188	672.979	822.577	402.871	3.60957
710.278	672.921	822.826	404.038	2.47775
713.531	676.133	823.007	405.429	2.63074
712.761	677.62	824.064	406.402	4.14179
714.476	674.928	824.776	405.452	3.48084
713.965	674.398	825.445	406.009	4.64359
719.357	676.83	825.815	405.917	3.94986
718.218	672.735	826.321	405.006	2.58539
721.052	673.752	827.117	405.12	3.72682
720.238	674.721	827.752	404.366	2.63215
722.621	673.801	828.741	403.801	2.06317
723.594	670.795	829.556	402.448	2.04011
729.096	678.934	830.28	403.779	1.91619
727.74	676.594	831.124	403.999	2.14027
728.431	677.407	832.09	403.627	2.2584
729.072	677.299	832.648	403.999	3.04381
732.519	680.327	833.031	403.586	2.10257
732.975	680.617	833.29	404.646	2.50402
734.034	683.879	833.73	404.973	2.5034
734.798	683.165	834.631	403.437	1.862
732.525	684.996	835.563	402.48	1.64671
736.715	688.311	836.542	403.474	1.97458
739.124	685.423	838.056	402.152	1.89545
738.221	691.328	838.459	402.372	1.44783
737.831	689.601	838.48	403.268	2.06317
739.001	693.731	838.713	404.045	1.26922
739.368	694.027	839.189	406.285	1.38577
740.376	691.321	840.05	404.58	1.61223
739.236	691.563	840.596	405.449	2.50964
741.84	694.002	841.373	405.358	3.00183
742.488	693.845	842.25	404.362	2.77706
746.52	699.46	842.659	404.008	2.0634
744.57	690.665	841.843	403.683	1.92037
746.403	690.269	840.071	403.396	2.12532
747.317	681.569	837.74	404.013	1.5547
751.169	675.261	836.285	403.701	1.76181
751.736	672.372	836.24	406.977	1.65012
748.994	672.201	836.318	407.041	2.42035
754.502	671.51	836.392	408.438	2.80747
754.627	672.258	837.076	407.128	2.35047
751.939	677.337	838.143	408.239	2.1086
754.25	675.014	838.453	407.757	2.51821
754.272	673.152	838.388	407.131	1.6447
752.955	677.833	839.034	406.136	0.898943
751.319	676.794	839.134	406.766	2.35944
753.037	679.874	839.648	405.833	1.47355
751.784	677.314	840.013	405.947	0.655418
753.33	676.949	840.542	406.339	1.97941
758.047	676.455	840.253	405.933	0.967056
751.093	676.062	841.482	405.326	-0.561612
752.557	676.015	841.525	404.802	-0.517677
749.722	682.063	842.034	404.288	-0.533826
751.386	691.236	842.432	406.419	-0.256169
751.686	680.431	843.388	404.985	0.510693
752.298	681.302	844.065	405.226	1.58312
751.619	679.456	844.99	404.004	1.45061
749.65	683.406	845.77	402.28	0.613532
751.651	681.376	846.437	401.988	1.04726
752.891	691.551	847.036	403.307	1.17018
750.075	690.839	847.537	403.041	1.16316
750.41	689.637	848.097	402.481	0.941859
752.155	689.095	848.425	403.632	1.87107
753.149	694.448	849.08	403.871	1.49035
750.698	693.755	849.632	403.029	0.635761
750.524	693.5	849.88	403.58	0.336839
753.317	693.795	850.867	403.987	-0.387209
751.816	700.325	851.362	403.409	-1.86966
751.119	702.652	851.673	402.596	-0.887138

## Sheet: can_data_desc
date	lrgov	lrtax	lrgdp	lls	rint
Q1 1970	721.498	723.199	859.737	404.084	2.70736
Q2 1970	724.971	726.24	860.014	404.059	3.81643
Q3 1970	724.23	724.113	860.878	403.803	3.27866
Q4 1970	726.681	723.295	861.136	404.833	3.79177
Q1 1971	725.167	723	860.275	405.251	2.598
Q2 1971	730.615	729.095	863.249	405.386	1.62485
Q3 1971	732.027	730.402	865.935	404.345	2.71111
Q4 1971	733.774	729.696	867.487	403.999	1.95308
Q1 1972	731.513	729.147	866.896	405.772	1.63282
Q2 1972	733.061	732.386	869.551	404.338	2.15416
Q3 1972	735.126	732.199	869.836	406.125	1.43617
Q4 1972	737.041	734.971	872.462	405.961	1.00735
Q1 1973	736.483	741.552	874.906	405.322	0.85521
Q2 1973	735.418	739.815	876.069	404.119	-0.936403
Q3 1973	735.649	736.864	876.077	403.098	-2.31168
Q4 1973	737.962	742.28	878.128	402.476	-4.43049
Q1 1974	737.47	746.973	878.721	403.337	-6.57463
Q2 1974	740.245	752.806	880.056	402.314	-6.13151
Q3 1974	743.713	751.627	879.832	403.897	-5.74274
Q4 1974	745.731	752.84	879.599	405.638	-3.65912
Q1 1975	745.905	747.496	878.566	406.483	-2.90469
Q2 1975	749.799	744.939	879.87	406.142	-2.52326
Q3 1975	752.181	745.173	882.061	405.221	-0.491876
Q4 1975	750.663	743.774	883.197	404.364	-0.017521
Q1 1976	750.122	748.489	884.716	405.594	-0.249112
Q2 1976	753.545	748.086	886.883	405.646	-0.827295
Q3 1976	750.404	751.829	887.251	404.583	1.0997
Q4 1976	755.236	750.386	887.704	407.786	1.47353
Q1 1977	755.695	752.963	888.889	406.185	1.51943
Q2 1977	758.082	751.442	889.442	406.403	2.66789
Q3 1977	757.389	751.848	889.999	406.225	1.78867
Q4 1977	758.175	748.889	891.405	405.597	2.10506
Q1 1978	758.151	745.727	892.386	404.423	3.03394
Q2 1978	758.361	750.805	893.224	404.299	2.85542
Q3 1978	758.423	751.204	894	403.328	2.6794
Q4 1978	758.947	753.685	894.968	403.533	1.87633
Q1 1979	759.002	754.975	895.755	402.836	1.28185
Q2 1979	758.224	750.609	896.975	401.787	0.248947
Q3 1979	757.874	758.088	897.828	401.778	-0.240711
Q4 1979	757.822	757.803	898.453	401.395	0.0533763
Q1 1980	759.703	760.699	899.177	401.586	1.49266
Q2 1980	761.053	757.683	898.986	401.506	3.77198
Q3 1980	762.423	755.751	898.825	402.251	2.09347
Q4 1980	761.957	761.014	900.304	402.164	2.73266
Q1 1981	762.515	766.147	902.507	402.31	2.31585
Q2 1981	763.611	768.635	903.519	403.409	3.28177
Q3 1981	766.466	769.262	902.773	405.422	5.43959
Q4 1981	766.767	768.105	902.231	406.914	8.21598
Q1 1982	766.964	763.15	901.073	407.362	6.50984
Q2 1982	767.673	758.549	899.853	406.148	6.63153
Q3 1982	768.863	755.282	898.956	404.816	7.43007
Q4 1982	769.886	751.315	898.15	404.642	5.41496
Q1 1983	767.376	754.632	899.741	402.508	5.15623
Q2 1983	769.462	759.111	901.608	402.502	5.71277
Q3 1983	769.575	748.145	902.757	401.446	5.29091
Q4 1983	770.306	757.232	904.092	400.743	7.14357
Q1 1984	770.941	759.143	905.716	400.089	7.15279
Q2 1984	771.614	755.172	907.725	399.487	8.75087
Q3 1984	772.843	758.78	908.178	399.933	10.9875
Q4 1984	774.518	758.807	909.777	400.275	10.063
Q1 1985	776.8	760.079	911.252	400.092	9.00996
Q2 1985	777.162	755.924	911.462	399.954	8.10388
Q3 1985	777.256	759.785	912.793	399.87	7.36814
Q4 1985	779.811	763.474	914.384	399.456	7.34684
Q1 1986	779.357	765.975	914.21	400.87	6.43045
Q2 1986	778.996	761.968	914.846	401.651	7.22079
Q3 1986	779.548	764.535	914.975	402.213	6.07982
Q4 1986	778.877	765.582	914.229	402.902	5.23949
Q1 1987	779.87	764.346	916.614	402.128	4.73213
Q2 1987	780.656	771.549	917.901	401.846	3.60143
Q3 1987	779.596	772.458	919.364	401.608	4.62614
Q4 1987	780.401	774.738	920.58	401.749	5.78398
Q1 1988	782.061	778.764	922.105	402.09	5.31793
Q2 1988	782.919	778.386	922.941	402.759	5.40251
Q3 1988	783.212	777.353	922.942	403.062	5.20905
Q4 1988	783.153	779.167	923.649	403.252	5.3289
Q1 1989	784.201	778.487	924.871	403.46	5.70595
Q2 1989	786.199	780.177	925.201	403.801	5.06273
Q3 1989	787.04	779.276	925.503	403.549	4.81227
Q4 1989	788.335	780.656	925.354	404.834	5.5446
Q1 1990	790.791	780.839	926.306	404.794	5.71239	1
Q2 1990	791.006	789.975	925.932	405.541	7.68283	2
Q3 1990	792.864	781.713	925.172	405.519	7.87229	3
Q4 1990	794.257	771.916	924.295	405.072	7.57474	4
Q1 1991	793.596	772.055	922.856	407.232	6.65862	5
Q2 1991	795.431	779.985	923.208	406.95	6.03153	6
Q3 1991	795.215	778.177	923.378	407.263	6.99124	7
Q4 1991	796.73	779.014	923.51	407.796	7.2824	8
Q1 1992	797.093	781.709	923.692	407.981	6.96465	9
Q2 1992	796.911	775.876	923.785	407.559	7.27279	10
Q3 1992	797.171	771.513	924.32	407.402	6.8528	11
Q4 1992	798.304	774.293	924.82	406.851	5.90485	12
Q1 1993	797.109	777.045	925.44	406.638	6.25943	13
Q2 1993	797.702	765.737	926.417	405.126	6.00516	14
Q3 1993	797.692	775.63	927.333	405.018	6.56829	15
Q4 1993	797.086	777.575	927.779	404.269	5.62884	16
Q1 1994	795.982	777.564	929.173	402.872	5.2782	17
Q2 1994	797.998	777.922	930.732	402.675	6.57562	18
Q3 1994	797.717	782.779	931.918	401.268	6.76866	19
Q4 1994	797.529	782.098	932.74	401.034	7.2836	20
Q1 1995	796.773	783.447	933.654	400.228	7.23736	21
Q2 1995	796.048	782.006	933.689	400.319	6.00878	22
Q3 1995	794.895	785.207	933.775	400.683	5.92667	23
Q4 1995	794.238	785.211	934.145	400.171	5.76909	24
Q1 1996	793.9	788.489	934.285	399.646	5.49035	25
Q2 1996	793.517	789.601	934.903	399.453	5.88509	26
Q3 1996	791.937	792.427	935.865	399.11	6.13507	27
Q4 1996	791.164	795.019	936.558	399.324	5.20982	28
Q1 1997	791.502	797.963	937.88	398.905	4.50489	29
Q2 1997	791.563	803.925	938.996	399.811	5.33112	30
Q3 1997	792.241	804.188	940.19	400.513	5.19571	31
Q4 1997	792.035	807.573	941.16	399.92	5.29404	32
Q1 1998	794.899	805.1	942.561	399.989	5.51	33
Q2 1998	794.737	810.012	942.617	401.663	5.12333	34
Q3 1998	796.091	807.995	943.557	402.22	5.88738	35
Q4 1998	795.795	810.448	944.826	402.221	5.77596	36
Q1 1999	797.899	814.299	946.678	400.733	4.8636	37
Q2 1999	798.322	815.247	947.548	400.176	3.93206	38
Q3 1999	799.358	818.262	949.059	399.245	2.57409	39
Q4 1999	799.717	820.088	950.465	399.286	2.70266	40
Q1 2000	800.902	822.497	952.069	398.773	2.30816	41
Q2 2000	803.606	826.605	953.25	399.168	1.72016	42
Q3 2000	802.825	826.739	954.251	398.462	1.79157	43
Q4 2000	802.653	824.283	954.377	398.614	1.18801	44
Q1 2001	803.662	821.956	954.872	397.549	1.13823	45
Q2 2001	805.445	826.392	955.121	398.1	2.58444	46
Q3 2001	808.273	820.09	955.115	400.066	5.16849	47
Q4 2001	810.826	818.487	955.664	400.951	6.34713	48
Q1 2002	811.25	820.21	957.218	400.526	6.91398	49
Q2 2002	810.566	822.03	957.806	399.304	5.42768	50
Q3 2002	811.916	822.98	958.617	398.921	3.35198	51
Q4 2002	812.172	825.733	959.221	398.702	1.00942	52
Q1 2003	812.096	826.607	959.725	397.329	-0.0853424	53
Q2 2003	813.841	823.766	959.558	398.385	2.48516	54
Q3 2003	814.01	827.449	959.912	397.94	1.44008	55
Q4 2003	814.646	828.67	960.591	398.251	2.45689	56
Q1 2004	815.038	829.569	961.363	398.098	2.73713	57
Q2 2004	814.289	829.963	962.533	397.34	0.353033	58
Q3 2004	814.7	832.686	963.716	396.865	1.46181	59
Q4 2004	815.675	832.815	964.411	396.495	1.25393	60
Q1 2005	816.395	836.406	964.81	396.719	1.49763	61
Q2 2005	817.485	836.651	965.519	397.058	1.99079	62
Q3 2005	817.502	836.794	966.738	395.886	0.797578	63
Q4 2005	817.997	838.802	967.668	395.179	-0.0494255	64
Q1 2006	819.468	838.904	968.548	396.223	1.06477	65
Q2 2006	820.991	842.178	968.569	396.955	0.962704	66
Q3 2006	821.547	840.733	968.775	397.266	1.81498	67
Q4 2006	822.589	843.053	969.2	398.048	2.63143	68
Q1 2007	823.212	840.368	969.854	397.765	0.595831	69
Q2 2007	823.919	845.358	970.792	397.523	0.708749	70
Q3 2007	824.81	844.806	971.255	397.91	1.95146	71
Q4 2007	824.39	843.087	971.332	397.684	0.700645	72
Q1 2008	825.37	840.148	971.395	396.887	-0.140428
Q2 2008	826.525	840.185	971.804	395.555	-1.60396
Q3 2008	827.366	841.384	972.636	394.966	-1.79037
Q4 2008	832.638	837.609	971.397	399.669	2.77695
Q1 2009	834.899	836.349	969.147	402.764	5.88368
Q2 2009	836.135	832.53	968.059	402.549	7.19361
Q3 2009	837.03	833.761	968.494	401.433	6.99643
Q4 2009	837.804	835.888	969.636	399.325	2.09683
Q1 2010	837.61	833.656	970.808	397.954	-0.348415
Q2 2010	838.309	835.559	971.363	398.733	0.2644
Q3 2010	839.05	832.334	972.006	399.333	0.776414
Q4 2010	839.186	832.631	973.17	398.568	0.963755
Q1 2011	838.596	836.505	973.892	398.227	0.680067
Q2 2011	838.047	838.349	974.071	397.784	-0.20717
Q3 2011	838.702	838.646	975.442	397.2	-0.517011
Q4 2011	838.079	839.554	976.271	396.839	-0.904695
Q1 2012	838.48	840.859	976.292	397.96	0.0919548
Q2 2012	839.051	841.132	976.604	399.072	1.29187
Q3 2012	839.75	841.316	976.861	399.666	0.718456
Q4 2012	839.42	842.554	976.919	399.804	0.775534
Q1 2013	839.138	840.603	978.01	399.215	0.195021
Q2 2013	838.399	843.785	978.625	399.217	0.236812
Q3 2013	838.869	846.128	979.42	398.815	0.391483
Q4 2013	839.449	847.112	980.404	398.971	1.38183
Q1 2014	838.937	849.065	980.652	398.239	0.715705
Q2 2014	839.031	848.797	981.834	397.968	0.378596
Q3 2014	838.987	849.455	982.464	397.998	0.131378
Q4 2014	839.738	850.074	983.025	398.363	0.592159
Q1 2015	842.58	850.366	982.688	400.688	2.4442
Q2 2015	842.177	853.856	982.606	401.227	1.96044
Q3 2015	843.111	851.495	983.394	400.64	2.80676
Q4 2015	843.878	854.097	983.315	401.514	2.18614
Q1 2016	845.386	854.656	983.843	401.278	1.45
Q2 2016	846.225	852.843	983.773	401.856	1.33649
Q3 2016	845.929	851.352	984.764	400.481	0.633412
Q4 2016	846.055	851.597	985.334	399.799	-0.746775
Q1 2017	845.443	852.608	986.017	398.969	-1.31139
Q2 2017	847.403	857.924	987.331	398.983	-0.841838

## Sheet: can_data_raw
721.498	723.199	859.737	404.084	2.70736
724.971	726.24	860.014	404.059	3.81643
724.23	724.113	860.878	403.803	3.27866
726.681	723.295	861.136	404.833	3.79177
725.167	723	860.275	405.251	2.598
730.615	729.095	863.249	405.386	1.62485
732.027	730.402	865.935	404.345	2.71111
733.774	729.696	867.487	403.999	1.95308
731.513	729.147	866.896	405.772	1.63282
733.061	732.386	869.551	404.338	2.15416
735.126	732.199	869.836	406.125	1.43617
737.041	734.971	872.462	405.961	1.00735
736.483	741.552	874.906	405.322	0.85521
735.418	739.815	876.069	404.119	-0.936403
735.649	736.864	876.077	403.098	-2.31168
737.962	742.28	878.128	402.476	-4.43049
737.47	746.973	878.721	403.337	-6.57463
740.245	752.806	880.056	402.314	-6.13151
743.713	751.627	879.832	403.897	-5.74274
745.731	752.84	879.599	405.638	-3.65912
745.905	747.496	878.566	406.483	-2.90469
749.799	744.939	879.87	406.142	-2.52326
752.181	745.173	882.061	405.221	-0.491876
750.663	743.774	883.197	404.364	-0.017521
750.122	748.489	884.716	405.594	-0.249112
753.545	748.086	886.883	405.646	-0.827295
750.404	751.829	887.251	404.583	1.0997
755.236	750.386	887.704	407.786	1.47353
755.695	752.963	888.889	406.185	1.51943
758.082	751.442	889.442	406.403	2.66789
757.389	751.848	889.999	406.225	1.78867
758.175	748.889	891.405	405.597	2.10506
758.151	745.727	892.386	404.423	3.03394
758.361	750.805	893.224	404.299	2.85542
758.423	751.204	894	403.328	2.6794
758.947	753.685	894.968	403.533	1.87633
759.002	754.975	895.755	402.836	1.28185
758.224	750.609	896.975	401.787	0.248947
757.874	758.088	897.828	401.778	-0.240711
757.822	757.803	898.453	401.395	0.0533763
759.703	760.699	899.177	401.586	1.49266
761.053	757.683	898.986	401.506	3.77198
762.423	755.751	898.825	402.251	2.09347
761.957	761.014	900.304	402.164	2.73266
762.515	766.147	902.507	402.31	2.31585
763.611	768.635	903.519	403.409	3.28177
766.466	769.262	902.773	405.422	5.43959
766.767	768.105	902.231	406.914	8.21598
766.964	763.15	901.073	407.362	6.50984
767.673	758.549	899.853	406.148	6.63153
768.863	755.282	898.956	404.816	7.43007
769.886	751.315	898.15	404.642	5.41496
767.376	754.632	899.741	402.508	5.15623
769.462	759.111	901.608	402.502	5.71277
769.575	748.145	902.757	401.446	5.29091
770.306	757.232	904.092	400.743	7.14357
770.941	759.143	905.716	400.089	7.15279
771.614	755.172	907.725	399.487	8.75087
772.843	758.78	908.178	399.933	10.9875
774.518	758.807	909.777	400.275	10.063
776.8	760.079	911.252	400.092	9.00996
777.162	755.924	911.462	399.954	8.10388
777.256	759.785	912.793	399.87	7.36814
779.811	763.474	914.384	399.456	7.34684
779.357	765.975	914.21	400.87	6.43045
778.996	761.968	914.846	401.651	7.22079
779.548	764.535	914.975	402.213	6.07982
778.877	765.582	914.229	402.902	5.23949
779.87	764.346	916.614	402.128	4.73213
780.656	771.549	917.901	401.846	3.60143
779.596	772.458	919.364	401.608	4.62614
780.401	774.738	920.58	401.749	5.78398
782.061	778.764	922.105	402.09	5.31793
782.919	778.386	922.941	402.759	5.40251
783.212	777.353	922.942	403.062	5.20905
783.153	779.167	923.649	403.252	5.3289
784.201	778.487	924.871	403.46	5.70595
786.199	780.177	925.201	403.801	5.06273
787.04	779.276	925.503	403.549	4.81227
788.335	780.656	925.354	404.834	5.5446
790.791	780.839	926.306	404.794	5.71239
791.006	789.975	925.932	405.541	7.68283
792.864	781.713	925.172	405.519	7.87229
794.257	771.916	924.295	405.072	7.57474
793.596	772.055	922.856	407.232	6.65862
795.431	779.985	923.208	406.95	6.03153
795.215	778.177	923.378	407.263	6.99124
796.73	779.014	923.51	407.796	7.2824
797.093	781.709	923.692	407.981	6.96465
796.911	775.876	923.785	407.559	7.27279
797.171	771.513	924.32	407.402	6.8528
798.304	774.293	924.82	406.851	5.90485
797.109	777.045	925.44	406.638	6.25943
797.702	765.737	926.417	405.126	6.00516
797.692	775.63	927.333	405.018	6.56829
797.086	777.575	927.779	404.269	5.62884
795.982	777.564	929.173	402.872	5.2782
797.998	777.922	930.732	402.675	6.57562
797.717	782.779	931.918	401.268	6.76866
797.529	782.098	932.74	401.034	7.2836
796.773	783.447	933.654	400.228	7.23736
796.048	782.006	933.689	400.319	6.00878
794.895	785.207	933.775	400.683	5.92667
794.238	785.211	934.145	400.171	5.76909
793.9	788.489	934.285	399.646	5.49035
793.517	789.601	934.903	399.453	5.88509
791.937	792.427	935.865	399.11	6.13507
791.164	795.019	936.558	399.324	5.20982
791.502	797.963	937.88	398.905	4.50489
791.563	803.925	938.996	399.811	5.33112
792.241	804.188	940.19	400.513	5.19571
792.035	807.573	941.16	399.92	5.29404
794.899	805.1	942.561	399.989	5.51
794.737	810.012	942.617	401.663	5.12333
796.091	807.995	943.557	402.22	5.88738
795.795	810.448	944.826	402.221	5.77596
797.899	814.299	946.678	400.733	4.8636
798.322	815.247	947.548	400.176	3.93206
799.358	818.262	949.059	399.245	2.57409
799.717	820.088	950.465	399.286	2.70266
800.902	822.497	952.069	398.773	2.30816
803.606	826.605	953.25	399.168	1.72016
802.825	826.739	954.251	398.462	1.79157
802.653	824.283	954.377	398.614	1.18801
803.662	821.956	954.872	397.549	1.13823
805.445	826.392	955.121	398.1	2.58444
808.273	820.09	955.115	400.066	5.16849
810.826	818.487	955.664	400.951	6.34713
811.25	820.21	957.218	400.526	6.91398
810.566	822.03	957.806	399.304	5.42768
811.916	822.98	958.617	398.921	3.35198
812.172	825.733	959.221	398.702	1.00942
812.096	826.607	959.725	397.329	-0.0853424
813.841	823.766	959.558	398.385	2.48516
814.01	827.449	959.912	397.94	1.44008
814.646	828.67	960.591	398.251	2.45689
815.038	829.569	961.363	398.098	2.73713
814.289	829.963	962.533	397.34	0.353033
814.7	832.686	963.716	396.865	1.46181
815.675	832.815	964.411	396.495	1.25393
816.395	836.406	964.81	396.719	1.49763
817.485	836.651	965.519	397.058	1.99079
817.502	836.794	966.738	395.886	0.797578
817.997	838.802	967.668	395.179	-0.0494255
819.468	838.904	968.548	396.223	1.06477
820.991	842.178	968.569	396.955	0.962704
821.547	840.733	968.775	397.266	1.81498
822.589	843.053	969.2	398.048	2.63143
823.212	840.368	969.854	397.765	0.595831
823.919	845.358	970.792	397.523	0.708749
824.81	844.806	971.255	397.91	1.95146
824.39	843.087	971.332	397.684	0.700645
825.37	840.148	971.395	396.887	-0.140428
826.525	840.185	971.804	395.555	-1.60396
827.366	841.384	972.636	394.966	-1.79037
832.638	837.609	971.397	399.669	2.77695
834.899	836.349	969.147	402.764	5.88368
836.135	832.53	968.059	402.549	7.19361
837.03	833.761	968.494	401.433	6.99643
837.804	835.888	969.636	399.325	2.09683
837.61	833.656	970.808	397.954	-0.348415
838.309	835.559	971.363	398.733	0.2644
839.05	832.334	972.006	399.333	0.776414
839.186	832.631	973.17	398.568	0.963755
838.596	836.505	973.892	398.227	0.680067
838.047	838.349	974.071	397.784	-0.20717
838.702	838.646	975.442	397.2	-0.517011
838.079	839.554	976.271	396.839	-0.904695
838.48	840.859	976.292	397.96	0.0919548
839.051	841.132	976.604	399.072	1.29187
839.75	841.316	976.861	399.666	0.718456
839.42	842.554	976.919	399.804	0.775534
839.138	840.603	978.01	399.215	0.195021
838.399	843.785	978.625	399.217	0.236812
838.869	846.128	979.42	398.815	0.391483
839.449	847.112	980.404	398.971	1.38183
838.937	849.065	980.652	398.239	0.715705
839.031	848.797	981.834	397.968	0.378596
838.987	849.455	982.464	397.998	0.131378
839.738	850.074	983.025	398.363	0.592159
842.58	850.366	982.688	400.688	2.4442
842.177	853.856	982.606	401.227	1.96044
843.111	851.495	983.394	400.64	2.80676
843.878	854.097	983.315	401.514	2.18614
845.386	854.656	983.843	401.278	1.45
846.225	852.843	983.773	401.856	1.33649
845.929	851.352	984.764	400.481	0.633412
846.055	851.597	985.334	399.799	-0.746775
845.443	852.608	986.017	398.969	-1.31139
847.403	857.924	987.331	398.983	-0.841838

## Sheet: aus_data_desc
date	lrgov	lrtax	lrgdp	lls1	rint
1970	517.073	511.291	692.874	390.782	3.52773
1970.25	520.66	515.708	694.48	389.478	2.48369
1970.5	522.666	523.803	694.03	390.821	3.59647
1970.75	525.365	505.658	694.667	393.791	2.54826
1971	526.637	513.64	696.33	395.74	0.444853
1971.25	526.337	515.171	696.498	396.035	0.547964
1971.5	531.959	516.02	699.347	394.444	0.18246
1971.75	532.008	518.627	699.512	395.305	0.810671
1972	533.361	520.422	698.301	396.456	-0.151801
1972.25	531.25	522.267	700.142	395.621	-0.11405
1972.5	533.817	521.504	699.667	396.36	-0.995865
1972.75	534.32	521.691	700.216	395.975	-3.78102
1973	535.304	523.758	703.234	394.931	-2.02699
1973.25	537.639	519.391	703.45	396.117	-3.54136
1973.5	535.1	524.789	704.745	394.945	-4.76922
1973.75	534.636	531.549	707.16	393.639	-6.01067
1974	537.801	529.109	706.741	396.467	-7.65031
1974.25	539.462	525.734	704.828	400.516	-6.2807
1974.5	546.313	542.103	705.755	406.079	-7.07923
1974.75	551.081	539.303	706.295	405.659	-7.83928
1975	553.973	527.632	706.32	406.616	-5.91507
1975.25	560.623	528.768	709.556	403.809	-2.98751
1975.5	562.259	527.868	708.704	404.953	-1.7783
1975.75	561.856	532.259	706.865	404.44	-3.60118
1976	562.546	544.709	711.472	402.965	-1.6339
1976.25	562.08	547.484	711.874	403.003	-4.32008
1976.5	560.739	532.499	712.5	402.622	-3.14595
1976.75	561.166	535.088	713.554	401.578	1.55446
1977	560.731	536.55	712.658	401.788	-1.5608
1977.25	562.396	539.431	713.95	401.746	0.295203
1977.5	562.716	542.922	713.745	401.455	0.978813
1977.75	562.692	534.571	713.429	402.925	1.1237
1978	564.494	529.378	714.279	402.724	1.7092
1978.25	563.046	527.764	714.846	400.58	1.29668
1978.5	564.49	529.487	716.722	399.073	1.20726
1978.75	563.928	531.463	717.548	397.127	1.10326
1979	564.138	533.402	720.213	396.979	1.99575
1979.25	561.592	534.751	718.28	395.659	1.17525
1979.5	562.191	542.495	719.562	395.454	0.465614
1979.75	564.06	541.818	721.431	394.822	0.871917
1980	563.465	547.23	721.694	394.911	1.70971
1980.25	566.732	542.285	722.008	395.993	3.23081
1980.5	566.383	538.912	722.495	396.595	3.15849
1980.75	571.006	548.878	724.391	396.254	3.38363
1981	570.05	545.672	724.537	397.75	3.96818
1981.25	569.568	546.45	726.104	398.324	5.31228
1981.5	573.278	547.459	728.15	395.562	5.22731
1981.75	569.429	543.561	727.593	395.961	4.54395
1982	569.137	548.213	727.053	399.069	4.66713
1982.25	573.291	542.915	727.658	399.162	3.66033
1982.5	571.68	548.873	727.236	402.391	3.60286
1982.75	574.504	539.227	725.493	401.172	2.93415
1983	576.482	532.73	724.517	400.406	4.08542
1983.25	574.791	532.181	724.303	396.919	6.4007
1983.5	576.093	524.837	727.49	394.651	4.77211
1983.75	577.615	533.291	728.833	394.222	6.9308
1984	579.893	549.627	731.075	393.259	6.83483
1984.25	581.933	545.826	732.289	394.542	6.29478
1984.5	587.69	550.467	733.111	395.732	8.29282
1984.75	584.234	549.901	733.924	395.679	9.42546
1985	586.964	544.864	735.422	393.003	9.4598
1985.25	590.628	560.205	737.606	391.942	8.9572
1985.5	589.579	565.915	739.013	391.708	9.29954
1985.75	592.03	558.491	738.663	392.959	6.48139
1986	591.956	563.646	739.344	394.572	6.51123
1986.25	595.466	552.417	739.103	393.914	7.54771
1986.5	596.694	566.328	739.549	394.607	6.61366
1986.75	595.294	567.271	741.195	392.553	7.45252
1987	593.408	572.035	742.095	391.608	6.26493
1987.25	593.987	574.63	743.657	390.598	6.01377
1987.5	594.035	575.47	745.522	390.714	6.57777
1987.75	594.058	584.868	747.375	389.587	6.05472
1988	594.298	577.518	747.813	387.854	4.14694
1988.25	590.595	573.806	748.006	388.469	4.06991
1988.5	591.861	586.709	748.897	386.266	3.23491
1988.75	590.999	581.702	750.2	387.713	3.4586
1989	590.822	582.168	751.521	388.434	5.39868
1989.25	595.397	580.336	753.487	387.779	5.47679
1989.5	593.77	585.875	754.349	388.815	7.05765
1989.75	596.148	576.486	753.865	388.969	6.80103
1990	595.916	580.706	754.814	390.194	7.82229
1990.25	596.876	580.582	754.93	390.736	7.60676
1990.5	598.096	581.353	754.398	392.007	7.68923
1990.75	598.611	580.806	754.993	390.356	8.16478
1991	602.295	577.578	753.63	391.483	8.58238
1991.25	601.647	578.249	753.428	390.411	9.57106
1991.5	604.972	570.636	753.717	390.158	8.2107
1991.75	604.906	569.613	753.949	390.628	8.57113
1992	603.623	575.35	754.826	389.545	6.99552
1992.25	603.775	562.853	755.516	390.484	7.48438
1992.5	606.928	570.033	756.494	391.129	8.08474
1992.75	607.729	562.635	758.491	389.924	7.95159
1993	609.042	572.995	759.26	388.36	6.83203
1993.25	609.144	576.843	759.849	388.754	5.37405
1993.5	606.255	580.213	760.051	388.592	5.59616
1993.75	608.737	577.182	761.771	387.552	5.52845
1994	610.249	581.973	763.491	388.682	8.24701
1994.25	610.36	579.548	764.665	389.914	9.22414
1994.5	611.565	581.758	765.659	387.313	8.41854
1994.75	610.697	582.332	766.171	388.564	8.98941
1995	608.195	582.127	766.344	389.619	6.82774
1995.25	613.354	589.867	767.084	388.778	5.6923
1995.5	610.529	590.611	768.742	389.446	6.19579
1995.75	614.272	592.67	769.279	389.394	4.14848
1996	615.327	599.772	771.158	389.008	6.68211
1996.25	613.966	598.067	771.515	389.455	6.20988
1996.5	617.091	600.667	772.665	390.696	5.49586
1996.75	613.445	603.466	773.25	391.034	6.91775
1997	615.901	606.962	773.642	390.942	5.92159
1997.25	616.767	612.195	776.658	391	6.19887
1997.5	618.096	609.833	776.821	390.045	5.12826
1997.75	621.237	613.907	778.176	388.524	4.2133
1998	618.525	618.745	778.518	388.924	3.99864
1998.25	618.99	621.055	780.027	389.723	4.18635
1998.5	624.81	623.479	781.633	391.064	4.16099
1998.75	626.969	629.052	783.162	389.689	5.32
1999	627.257	627.873	783.874	389.678	5.97194
1999.25	626.281	623.171	784.373	390.612	5.45765
1999.5	627.609	633.158	785.455	389.247	5.17248
1999.75	628.58	630.33	786.604	389.887	4.97068
2000	631.252	633.384	787.745	389.146	3.26705
2000.25	632.026	637.516	788.511	388.947	2.68203
2000.5	631.116	613.182	788.541	388.282	0.55793
2000.75	631.465	626.239	788.163	390.118	1.08049
2001	630.984	626.428	789.187	389.331	1.20089
2001.25	633.407	625.822	790.035	389.58	1.528
2001.5	633.907	618.89	791.077	388.799	3.00155
2001.75	634.217	617.681	792.273	388.462	3.03225
2002	633.359	622.643	793.126	387.756	3.64948
2002.25	635.822	643.021	794.644	387.202	2.84539
2002.5	636.31	631.937	794.954	387.878	2.59153
2002.75	637.412	634.712	795.856	386.841	1.74619
2003	636.977	639.858	795.88	387.573	1.74796
2003.25	637.172	637.129	796.547	388.415	2.26788
2003.5	638.152	638.27	797.99	387.299	2.62475
2003.75	639.224	642.361	799.697	386.659	2.61995
2004	640.884	636.282	800.507	386.697	2.66415
2004.25	639.854	634.802	801.098	386.95	2.10465
2004.5	641.806	645.223	801.886	387.456	2.03846
2004.75	643.728	642.762	802.682	387.84	1.92256
2005	644.728	644.18	803.519	387.633	1.92814
2005.25	644.476	640.737	804.033	387.099	1.19412
2005.5	645.241	646.505	805.141	386.724	0.50454
2005.75	646.131	649.203	806.041	386.029	0.174188
2006	646.693	653.121	806.218	386.808	0.646915
2006.25	648.501	649.388	806.348	386.79	0.636852
2006.5	648.016	650.267	807.599	386.012	0.746441
2006.75	649.303	649.38	809.051	387.013	0.961319
2007	649.357	653.944	810.488	386.876	1.08896
2007.25	652.361	653.69	811.317	387.816	1.52076
2007.5	650.186	654.071	812.268	388.073	2.52515
2007.75	653.986	649.024	812.767	387.65	2.10664
2008	654.528	651.559	813.874	387.327	2.13905
2008.25	657.115	654.758	814.095	387.021	0.0725527
2008.5	658.054	647.52	814.95	384.402	-2.94993
2008.75	658.281	630.385	814.238	384.642	-2.75696
2009	659.003	636.051	815.246	384.422	0.409853
2009.25	661.524	616.465	815.792	385.454	5.33796
2009.5	664.242	641.774	816.098	386.459	7.56301
2009.75	666.25	632.91	816.891	385.994	7.19387
2010	669.129	633.968	817.262	385.598	4.21994
2010.25	666.635	634.781	817.901	384.495	-1.14754
2010.5	667.488	638.664	818.527	385.053	-1.67853
2010.75	667.704	640.693	819.517	385.527	-0.899316
2011	666.099	640.715	819.167	386.333	-0.770735
2011.25	664.077	638.135	820.348	385.468	0.0424778
2011.5	666.121	641.013	821.508	385.549	-0.19637
2011.75	669.597	642.479	822.583	386.558	1.31136
2012	671.935	645.193	823.609	388.245	2.56699
2012.25	671.566	642.594	824.075	387.939	2.85899
2012.5	670.273	649.758	824.8	387.763	4.41721
2012.75	670.56	649.118	825.357	388.513	3.87445
2013	671.567	647.31	825.56	388.047	2.634
2013.25	670.674	652.021	826.191	387.628	3.36925
2013.5	671.223	649.545	826.838	387.655	2.60319
2013.75	672.578	651.03	827.699	387.436	1.82644
2014	672.774	650.285	828.568	386.97	2.04712
2014.25	672.099	650.536	829.123	387.881	3.18075
2014.5	674.098	653.802	829.579	388.347	3.47955
2014.75	674.777	653.563	829.998	388.101	3.43508
2015	676.203	660	831.013	387.303	3.95167
2015.25	679.131	659.451	831.199	388.407	3.3694
2015.5	678.536	661.463	832.005	388.65	2.87005
2015.75	680.948	664.108	832.667	389.367	3.29176
2016	683.254	660.053	833.562	389.378	3.02176
2016.25	686.662	664.369	834.352	388.155	1.7298
2016.5	684.007	665.971	833.96	388.432	1.20709
2016.75	682.756	669.756	835.043	384.629	-1.18528
2017	683.343	672.977	835.355	383.252	-3.36105

## Sheet: aus_data_raw
517.073	511.291	692.874	390.782	3.52773
520.66	515.708	694.48	389.478	2.48369
522.666	523.803	694.03	390.821	3.59647
525.365	505.658	694.667	393.791	2.54826
526.637	513.64	696.33	395.74	0.444853
526.337	515.171	696.498	396.035	0.547964
531.959	516.02	699.347	394.444	0.18246
532.008	518.627	699.512	395.305	0.810671
533.361	520.422	698.301	396.456	-0.151801
531.25	522.267	700.142	395.621	-0.11405
533.817	521.504	699.667	396.36	-0.995865
534.32	521.691	700.216	395.975	-3.78102
535.304	523.758	703.234	394.931	-2.02699
537.639	519.391	703.45	396.117	-3.54136
535.1	524.789	704.745	394.945	-4.76922
534.636	531.549	707.16	393.639	-6.01067
537.801	529.109	706.741	396.467	-7.65031
539.462	525.734	704.828	400.516	-6.2807
546.313	542.103	705.755	406.079	-7.07923
551.081	539.303	706.295	405.659	-7.83928
553.973	527.632	706.32	406.616	-5.91507
560.623	528.768	709.556	403.809	-2.98751
562.259	527.868	708.704	404.953	-1.7783
561.856	532.259	706.865	404.44	-3.60118
562.546	544.709	711.472	402.965	-1.6339
562.08	547.484	711.874	403.003	-4.32008
560.739	532.499	712.5	402.622	-3.14595
561.166	535.088	713.554	401.578	1.55446
560.731	536.55	712.658	401.788	-1.5608
562.396	539.431	713.95	401.746	0.295203
562.716	542.922	713.745	401.455	0.978813
562.692	534.571	713.429	402.925	1.1237
564.494	529.378	714.279	402.724	1.7092
563.046	527.764	714.846	400.58	1.29668
564.49	529.487	716.722	399.073	1.20726
563.928	531.463	717.548	397.127	1.10326
564.138	533.402	720.213	396.979	1.99575
561.592	534.751	718.28	395.659	1.17525
562.191	542.495	719.562	395.454	0.465614
564.06	541.818	721.431	394.822	0.871917
563.465	547.23	721.694	394.911	1.70971
566.732	542.285	722.008	395.993	3.23081
566.383	538.912	722.495	396.595	3.15849
571.006	548.878	724.391	396.254	3.38363
570.05	545.672	724.537	397.75	3.96818
569.568	546.45	726.104	398.324	5.31228
573.278	547.459	728.15	395.562	5.22731
569.429	543.561	727.593	395.961	4.54395
569.137	548.213	727.053	399.069	4.66713
573.291	542.915	727.658	399.162	3.66033
571.68	548.873	727.236	402.391	3.60286
574.504	539.227	725.493	401.172	2.93415
576.482	532.73	724.517	400.406	4.08542
574.791	532.181	724.303	396.919	6.4007
576.093	524.837	727.49	394.651	4.77211
577.615	533.291	728.833	394.222	6.9308
579.893	549.627	731.075	393.259	6.83483
581.933	545.826	732.289	394.542	6.29478
587.69	550.467	733.111	395.732	8.29282
584.234	549.901	733.924	395.679	9.42546
586.964	544.864	735.422	393.003	9.4598
590.628	560.205	737.606	391.942	8.9572
589.579	565.915	739.013	391.708	9.29954
592.03	558.491	738.663	392.959	6.48139
591.956	563.646	739.344	394.572	6.51123
595.466	552.417	739.103	393.914	7.54771
596.694	566.328	739.549	394.607	6.61366
595.294	567.271	741.195	392.553	7.45252
593.408	572.035	742.095	391.608	6.26493
593.987	574.63	743.657	390.598	6.01377
594.035	575.47	745.522	390.714	6.57777
594.058	584.868	747.375	389.587	6.05472
594.298	577.518	747.813	387.854	4.14694
590.595	573.806	748.006	388.469	4.06991
591.861	586.709	748.897	386.266	3.23491
590.999	581.702	750.2	387.713	3.4586
590.822	582.168	751.521	388.434	5.39868
595.397	580.336	753.487	387.779	5.47679
593.77	585.875	754.349	388.815	7.05765
596.148	576.486	753.865	388.969	6.80103
595.916	580.706	754.814	390.194	7.82229
596.876	580.582	754.93	390.736	7.60676
598.096	581.353	754.398	392.007	7.68923
598.611	580.806	754.993	390.356	8.16478
602.295	577.578	753.63	391.483	8.58238
601.647	578.249	753.428	390.411	9.57106
604.972	570.636	753.717	390.158	8.2107
604.906	569.613	753.949	390.628	8.57113
603.623	575.35	754.826	389.545	6.99552
603.775	562.853	755.516	390.484	7.48438
606.928	570.033	756.494	391.129	8.08474
607.729	562.635	758.491	389.924	7.95159
609.042	572.995	759.26	388.36	6.83203
609.144	576.843	759.849	388.754	5.37405
606.255	580.213	760.051	388.592	5.59616
608.737	577.182	761.771	387.552	5.52845
610.249	581.973	763.491	388.682	8.24701
610.36	579.548	764.665	389.914	9.22414
611.565	581.758	765.659	387.313	8.41854
610.697	582.332	766.171	388.564	8.98941
608.195	582.127	766.344	389.619	6.82774
613.354	589.867	767.084	388.778	5.6923
610.529	590.611	768.742	389.446	6.19579
614.272	592.67	769.279	389.394	4.14848
615.327	599.772	771.158	389.008	6.68211
613.966	598.067	771.515	389.455	6.20988
617.091	600.667	772.665	390.696	5.49586
613.445	603.466	773.25	391.034	6.91775
615.901	606.962	773.642	390.942	5.92159
616.767	612.195	776.658	391	6.19887
618.096	609.833	776.821	390.045	5.12826
621.237	613.907	778.176	388.524	4.2133
618.525	618.745	778.518	388.924	3.99864
618.99	621.055	780.027	389.723	4.18635
624.81	623.479	781.633	391.064	4.16099
626.969	629.052	783.162	389.689	5.32
627.257	627.873	783.874	389.678	5.97194
626.281	623.171	784.373	390.612	5.45765
627.609	633.158	785.455	389.247	5.17248
628.58	630.33	786.604	389.887	4.97068
631.252	633.384	787.745	389.146	3.26705
632.026	637.516	788.511	388.947	2.68203
631.116	613.182	788.541	388.282	0.55793
631.465	626.239	788.163	390.118	1.08049
630.984	626.428	789.187	389.331	1.20089
633.407	625.822	790.035	389.58	1.528
633.907	618.89	791.077	388.799	3.00155
634.217	617.681	792.273	388.462	3.03225
633.359	622.643	793.126	387.756	3.64948
635.822	643.021	794.644	387.202	2.84539
636.31	631.937	794.954	387.878	2.59153
637.412	634.712	795.856	386.841	1.74619
636.977	639.858	795.88	387.573	1.74796
637.172	637.129	796.547	388.415	2.26788
638.152	638.27	797.99	387.299	2.62475
639.224	642.361	799.697	386.659	2.61995
640.884	636.282	800.507	386.697	2.66415
639.854	634.802	801.098	386.95	2.10465
641.806	645.223	801.886	387.456	2.03846
643.728	642.762	802.682	387.84	1.92256
644.728	644.18	803.519	387.633	1.92814
644.476	640.737	804.033	387.099	1.19412
645.241	646.505	805.141	386.724	0.50454
646.131	649.203	806.041	386.029	0.174188
646.693	653.121	806.218	386.808	0.646915
648.501	649.388	806.348	386.79	0.636852
648.016	650.267	807.599	386.012	0.746441
649.303	649.38	809.051	387.013	0.961319
649.357	653.944	810.488	386.876	1.08896
652.361	653.69	811.317	387.816	1.52076
650.186	654.071	812.268	388.073	2.52515
653.986	649.024	812.767	387.65	2.10664
654.528	651.559	813.874	387.327	2.13905
657.115	654.758	814.095	387.021	0.0725527
658.054	647.52	814.95	384.402	-2.94993
658.281	630.385	814.238	384.642	-2.75696
659.003	636.051	815.246	384.422	0.409853
661.524	616.465	815.792	385.454	5.33796
664.242	641.774	816.098	386.459	7.56301
666.25	632.91	816.891	385.994	7.19387
669.129	633.968	817.262	385.598	4.21994
666.635	634.781	817.901	384.495	-1.14754
667.488	638.664	818.527	385.053	-1.67853
667.704	640.693	819.517	385.527	-0.899316
666.099	640.715	819.167	386.333	-0.770735
664.077	638.135	820.348	385.468	0.0424778
666.121	641.013	821.508	385.549	-0.19637
669.597	642.479	822.583	386.558	1.31136
671.935	645.193	823.609	388.245	2.56699
671.566	642.594	824.075	387.939	2.85899
670.273	649.758	824.8	387.763	4.41721
670.56	649.118	825.357	388.513	3.87445
671.567	647.31	825.56	388.047	2.634
670.674	652.021	826.191	387.628	3.36925
671.223	649.545	826.838	387.655	2.60319
672.578	651.03	827.699	387.436	1.82644
672.774	650.285	828.568	386.97	2.04712
672.099	650.536	829.123	387.881	3.18075
674.098	653.802	829.579	388.347	3.47955
674.777	653.563	829.998	388.101	3.43508
676.203	660	831.013	387.303	3.95167
679.131	659.451	831.199	388.407	3.3694
678.536	661.463	832.005	388.65	2.87005
680.948	664.108	832.667	389.367	3.29176
683.254	660.053	833.562	389.378	3.02176
686.662	664.369	834.352	388.155	1.7298
684.007	665.971	833.96	388.432	1.20709
682.756	669.756	835.043	384.629	-1.18528
683.343	672.977	835.355	383.252	-3.36105
