# Supplementary material for: Workers, capitalists, and the government: fiscal policy and income (re)distribution
Source: J Monet Econ. 2021 Apr;119:58–74. doi: 10.1016/j.jmoneco.2021.01.004 (PMC8100925; doi:10.1016/j.jmoneco.2021.01.004)
Supplement: Supplementary Data S2 — Supplementary Raw Research Data. This is open data under the CC BY license http://creativecommons.org/licenses/by/4.0/ [file mmc2.zip › TANK-CW_Replication-main/Empirical evidence/VAR/Data/Data_US.xlsx]

## Sheet: Sheet1
See paper (online appendix) for descriptions.
data_raw is a subset of data_desc

## Sheet: data_desc
date	lrgov	lrntax	lrgdp	rint	r10_real	lls_1	lls_2	lls3_ex gov	lls4_ex gov	lls_5	lls_6	lls7	F(1,4)_totgov	lrgovcon	lrgovinv	unemp	total capacity utilization	rwbus	ltothours	lhbus	lxbus	rw_nfc	lp_nfc	lrcons	lrinv	pgdp_infl	rw_lf_cpi	lp_lf	lCorpProfitsAdj	lCorpProfitsUnadj	lrConsNonD	lrInvPlusD
1947.25	114.855	108.715	295.875	-5.04039	-3.34289	417.285	415.888	416.68	412.401	419.642	421.081	424.451		101.324	-91.8563			352.445	479.74	403.848	307.181	371.953	317.547	252.862	99.3156	5.42039	-301.401	-183.866	319.867	345.632	237.546	150.176
1947.5	112.053	94.5223	295.853	-5.55179	-4.00679	418.814	416.356	416.365	412.428	419.356	421.039	425.188		95.4165	-75.5044			351.747	480.521	404.624	306.283	372.369	317.266	253.47	98.9154	6.21179	-301.705	-184.668	320.275	344.362	238.523	147.576
1947.75	110.518	107.73	297.814	-7.29518	-5.81268	417.439	415.888	416.178	411.695	419.034	420.992	424.813		92.486	-69.6626			352.568	481.151	405.385	307.579	372.101	317.375	253.908	118.214	8.14518	-302.31	-183.337	326.194	352.93	239.108	147.444
1948	112.356	106.096	298.937	-3.50435	-3.60293	417.592	414.155	414.948	411.734	417.983	420.939	422.917		91.9645	-57.9978	3.4		351.83	480.298	404.87	309.824	373.357	321.84	254.385	125.951	6.06293	-302.169	-181.361	340.12	357.515	238.82	161.651
1948.25	115.699	102.313	300.257	-3.66105	-3.41059	417.592	412.713	414.054	410.901	417.119	420.965	421.597		94.3083	-49.0279	3.9		351.381	480.513	404.909	311.848	373.093	323.805	255.424	131.147	5.87309	-301.842	-180.256	345.947	362.7	239.487	166.356
1948.5	117.841	94.8547	300.92	-5.9058	-3.5816	417.592	413.996	415.254	412.117	418.305	421.07	422.922		95.972	-44.9047	3.6		352.389	481.617	405.823	311.378	373.791	322.906	255.348	133.701	6.0466	-302.032	-180.697	344.042	361.092	240.61	170.158
1948.75	122.252	96.0156	301.392	1.2941	-1.49928	416.667	413.035	414.457	412.701	417.721	421.254	422.107		99.8307	-38.2654	3.7		355.372	481.24	405.184	311.914	376.287	325.332	255.898	131.433	3.96678	-300.54	-179.848	348.738	357.515	240.008	173.034
1949	126.756	89.436	299.806	2.44907	-0.0584213	416.976	413.196	414.514	413.467	418.013	421.517	422.664		103.049	-29.7778	4.3		354.342	480.086	403.774	311.56	377.84	326.923	255.598	114.336	2.52842	-299.299	-180.28	343.399	348.124	240.773	171.131
1949.25	131.007	82.0101	299.081	3.68187	1.73731	417.131	413.677	414.997	414.742	418.543	421.484	423.574		105.734	-18.9083	5.3		353.5	479.396	402.863	311.963	377.746	327.911	257.126	97.5173	0.735189	-299.263	-180.315	335.69	335.69	240.7	159.196
1949.5	131.779	80.4983	300.44	4.10836	4.23835	415.261	412.066	413.833	413.629	417.595	421.157	422.036		104.967	-12.9627	6.7		355.692	477.971	401.219	314.85	378.762	330.652	257.506	107.014	-1.76335	-297.676	-177.53	339.786	339.451	241.131	152.288
1949.75	130.756	78.1314	299.566	0.93191	4.1678	415.888	413.836	415.058	413.404	418.733	420.531	424.242		103.899	-13.8361	7.9		356.849	477	399.937	315.107	378.791	329.198	258.872	101.788	-1.6903	-297.136	-177.434	328.091	337.417	240.913	159.554
1950	129.276	71.1052	303.593	2.40053	4.18317	414.63	412.552	414.214	412.284	417.771	419.602	422.49		104.752	-23.289	6.5		360.607	477.3	400.239	319.557	381.637	333.459	260.69	124.061	-1.70317	-293.863	-173.707	340.453	351.155	241.742	158.168
1950.25	130.26	104.842	306.487	-0.564077	3.09918	415.261	411.415	413.801	410.761	417.528	418.979	420.844		105.1	-20.0474	5.8		361.038	479.158	402.435	320.591	382.629	335.888	262.369	134.958	-0.646681	-291.929	-172.671	352.342	368.638	243.252	172.76
1950.5	128.395	126.783	310.365	-7.09975	0.234652	413.996	410.099	413.382	408.706	417.158	418.668	419.123		101.477	-16.848	5		360.954	481.888	404.975	322.175	382.788	336.685	267.374	144.267	2.19035	-290.917	-171.523	364.806	388.156	245.01	180.052
1950.75	134.33	133.585	312.543	-4.99521	-1.33963	414.155	410.099	412.825	407.842	416.875	418.672	419.002		108.427	-13.4232	4.2		360.745	483.186	405.581	322.641	383.683	336.998	264.494	158.154	3.73713	-289.297	-170.643	373.29	397.406	246.752	193.628
1951	145.513	146.471	314.147	-11.8612	-5.00007	413.677	411.578	414.16	409.198	418.259	418.99	420.531		118.179	2.45265	3.7		360.201	485.269	406.601	322.669	382.345	334.177	266.741	149.138	7.37007	-290.038	-171.122	370.623	395.891	246.09	197.82
1951.25	156.59	140.338	315.95	-0.834375	-5.19264	414.946	413.035	414.584	412.745	418.81	419.437	422.226		126.672	21.8826	3.1		362.09	486.366	407.116	323.069	383.48	333.577	264.09	152.805	7.51764	-289.778	-170.416	370.377	379.773	248.107	193.033
1951.5	167.467	138.827	317.719	0.24915	-3.50042	413.196	412.713	414.168	414.088	418.698	420.01	422.03		136.068	36.34	3.1		363.582	485.923	405.917	325.917	384.923	335.446	265.07	144.126	5.78042	-287.689	-168.204	371.601	370.623	247.818	190.339
1951.75	172.703	144.095	317.761	-3.71468	-3.28278	414.155	412.39	413.759	412.941	418.541	420.707	421.82		138.697	48.3202	3.5		363.4	486.166	406.261	325.567	384.891	336.343	265.616	134.579	5.51778	-286.996	-168.406	374.715	378.191	249.366	183.809
1952	174.595	147.417	318.644	1.08593	-0.148493	414.63	414.155	415.246	414.397	419.946	421.527	423.578		141.393	48.1992	3.2		363.764	486.547	406.716	325.975	386.02	336.138	266.154	136.195	2.33849	-286.057	-167.903	368.888	372.81	250.17	177.263
1952.25	178.677	146.411	318.588	0.014204	0.053652	415.418	414.946	415.689	414.839	420.373	422.214	424.565		147.028	48.6367	2.9		365.437	486.16	405.675	326.926	386.652	336.854	267.671	126.618	2.15135	-285.049	-167.573	364.021	368.135	250.598	178.729
1952.5	180.148	145.509	319.678	-1.17728	-0.350455	415.888	415.575	416.003	415.054	420.674	422.772	425.13		148.261	49.9266	3.2		366.407	486.572	405.996	327.261	386.895	336.09	268.069	133.498	2.57046	-284.235	-166.894	364.021	368.638	252.271	172.671
1952.75	182.494	151.75	322.817	0.307638	0.620124	415.732	414.946	415.51	414.714	420.142	423.202	424.139		151.021	51.5646	3		368.542	488.41	408.404	328.751	389.431	339.722	271.375	139.079	1.61488	-282.319	-165.594	374.715	378.419	253.702	175.088
1953	184.807	153.791	324.601	1.51013	0.643674	415.888	414.946	415.476	414.344	420.066	423.507	424.046		152.504	56.0862	2.9		370.581	488.768	408.901	330.296	390.715	341.042	272.83	140.6	1.60633	-280.692	-164.167	376.815	382.647	255.322	183.238
1953.25	186.848	154.274	325.35	1.29178	1.55473	416.2	415.732	415.934	414.503	420.4	423.74	425.042		154.415	58.1005	2.7		371.169	488.654	408.762	331.197	391.663	341.73	273.337	141.022	1.44193	-279.324	-163.304	374.95	382.864	256.336	185.74
1953.5	185.14	153.049	324.821	0.538665	1.84622	416.356	416.2	416.048	414.515	420.461	423.902	425.713		152.478	57.3555	2.6		372.198	487.995	407.881	331.204	392.209	342.048	273.261	139.513	1.07045	-278.9	-163.174	372.086	380.888	257.075	185.721
1953.75	184.934	144.13	323.177	0.146282	1.62255	417.592	419.419	417.965	417.174	422.152	423.994	429.481		153.872	52.8877	3.1		371.97	486.764	406.217	330.945	393.022	340.213	272.739	130.71	1.02079	-278.913	-163.587	352.636	357.235	257.253	184.207
1954	182.538	138.786	322.603	-0.493861	1.11322	417.899	417.746	416.278	415.527	420.674	424.015	427.913		150.02	54.3813	4.9		372.381	485.92	405.592	330.912	393.666	342.79	273.174	129.043	1.32678	-278.964	-163.317	359.731	363.759	257.195	177.555
1954.25	179.901	138.434	322.621	0.213831	1.0554	417.131	416.821	415.242	414.567	419.832	423.703	426.972		147.176	52.2802	5.9		374.01	484.702	404.203	332.288	394.306	344.445	274.167	128.314	1.29127	-277.636	-162.081	363.231	366.612	258.168	175.458
1954.5	178.472	138.362	323.971	1.08487	1.52195	416.356	415.732	414.199	413.426	418.876	423.054	425.897		146.968	47.6274	5.8		374.509	484.368	403.822	333.861	395.107	346.138	275.261	134.701	0.82472	-277.068	-160.397	368.638	372.569	258.913	175.72
1954.75	178.547	140.799	326.025	0.406785	1.81374	415.732	414.63	413.359	412.847	418.108	422.063	424.648		147.422	46.6711	5.7		376.236	485.307	404.522	335.351	396.889	348.557	277.093	139.678	0.659594	-275.491	-159.282	377.506	379.549	260.412	179.343
1955	178.817	147.039	328.959	-0.313216	2.02223	413.996	412.713	412.259	411.765	416.984	420.718	422.437		148.371	44.6417	4.9		375.605	486.765	406.358	336.826	397.082	350.7	279.284	149.395	0.624433	-275.135	-157.806	388.773	390.6	261.657	184.481
1955.25	178.903	150.565	330.406	-0.660176	1.7654	414.155	412.875	412.649	412.359	417.333	419.961	422.48		147.956	46.9423	4.7		376.963	487.543	407.402	337.68	398.101	351.467	280.688	154.492	0.997935	-273.236	-157.137	391.402	391.999	262.69	193.797
1955.5	179.925	152.837	331.758	-1.15021	1.16996	414.63	413.517	413.162	412.468	417.832	419.805	423.097		150.163	44.218	4		377.451	488.914	408.908	337.578	399.246	351.295	281.622	156.518	1.7767	-271.988	-157.156	391.602	394.546	263.432	198.95
1955.75	178.416	154.919	332.689	-0.399657	0.619185	414.789	413.517	413.126	412.234	417.672	420.253	423.199		148.357	43.5606	4.3		378.016	490.035	410.026	336.981	400.482	351.56	282.524	161.331	2.29082	-271.429	-157.346	394.352	398.713	263.895	201.473
1956	179.123	155.274	332.316	-1.54015	0.00495166	416.667	414.789	413.956	412.892	418.429	421.297	424.687		147.802	47.7847	4		380.591	489.834	409.757	336.595	401.95	350.67	282.1	159.58	2.89505	-269.397	-157.517	389.995	395.7	265.499	203.512
1956.25	181.692	156.183	332.796	-1.16178	-0.189617	417.592	415.104	414.157	412.815	418.621	422.047	425.129		150.252	50.6761	4		381.923	490.119	410.034	337.143	403.226	351.925	282.168	156.966	3.27295	-268.14	-157.323	390.399	397.968	265.976	200.594
1956.5	180.6	154.566	332.861	-2.05919	-0.404361	417.746	415.261	414.127	413.475	418.626	422.509	425.509		147.62	53.6359	4.4		381.899	489.988	409.624	337.149	403.777	351.768	282.257	157.547	3.67769	-268.175	-157.128	389.792	392.986	266.175	198.631
1956.75	183.068	157.175	334.27	0.389532	-0.174563	417.746	415.418	414.414	413.229	418.855	422.688	425.746		150.048	56.2058	3.9		383.287	489.947	409.353	339.206	404.825	353.179	283.591	155.375	3.6479	-266.611	-155.677	391.602	398.341	266.511	198.561
1957	185.803	159.064	335.144	-1.37922	-0.379331	416.976	414.946	413.954	412.991	418.399	422.584	425.291		152.684	59.1936	4.2		384.486	489.716	409.301	339.863	405.26	353.576	284.04	155.028	3.78266	-265.453	-154.573	394.546	399.82	267.418	198.441
1957.25	185.568	155.98	334.903	0.241425	0.0773039	417.746	415.418	414.19	413.483	418.584	422.608	426.015		152.765	58.1503	3.9		384.625	489.335	408.752	339.91	405.517	353.602	284.144	154.578	3.54936	-265.28	-154.432	391.801	395.508	267.682	198.742
1957.5	186.289	155.333	335.703	0.0643251	0.695682	417.131	415.732	414.347	413.673	418.748	422.759	426.532		152.902	60.3617	4.2		384.629	489.592	408.67	340.94	405.925	354.064	284.974	155.586	3.23098	-265.478	-153.889	389.792	393.378	268.136	197.868
1957.75	188.095	149.165	334.162	1.26792	0.451947	417.899	416.821	414.922	414.296	419.268	423.036	428.164		155.385	60.4352	4.5		385.904	487.594	406.315	341.966	406.817	354.887	284.947	143.952	3.18139	-264.47	-153.432	381.331	384.802	269.362	198.006
1958	187.085	142.841	331.788	-0.873628	0.152511	418.965	417.746	415.431	414.936	419.809	423.439	429.765		153.673	61.2171	5.8		385.405	485.224	403.604	341.23	406.137	353.374	283.947	136.876	2.88749	-264.56	-153.437	367.63	370.377	269.59	189.979
1958.25	190.052	139.987	332.299	-0.563522	0.319608	417.746	416.667	414.409	414.031	418.993	423.493	428.844		157.104	63.0055	7.4		385.023	484.683	402.699	342.687	406.055	355.071	284.517	134.024	2.60373	-265.175	-152.383	370.377	372.086	269.401	183.293
1958.5	191.119	144.55	334.956	-0.0511726	1.4299	417.746	415.575	413.646	413.139	418.615	423.201	427.519		157.593	65.5389	7.5		387.764	485.352	403.433	344.486	407.513	356.86	286.002	143.858	2.0701	-262.715	-150.395	380.221	382.864	270.401	180.582
1958.75	193.476	150.579	337.61	2.13859	2.18507	415.888	414.155	412.706	412.081	417.533	422.557	425.657		159.269	69.5833	6.7		387.936	486.752	404.964	345.657	408.498	358.964	287.178	154.271	1.61493	-262.334	-149.143	392.395	395.7	271.836	187.504
1959	192.302	153.023	339.23	0.837084	2.70774	416.356	413.677	413.017	412.541	417.586	421.557	424.952		155.511	74.4789	6		389.211	487.927	406.488	346.427	408.875	359.794	289.198	157.698	1.28226	-261.141	-148.697	399.452	401.638	272.75	195.4
1959.25	193.207	158.257	341.482	1.83456	3.11893	415.732	413.035	412.27	411.785	416.894	421.035	423.923		156.937	73.9235	5.2		388.965	489.99	408.834	346.882	409.847	361.736	290.837	164.606	1.13774	-260.737	-148.509	407.923	410.099	273.998	199.834
1959.5	193.549	157.128	341.261	1.55577	3.19483	416.2	414.789	413.263	413.031	417.766	421	425.918		157.726	73.5124	5.1		389.74	489.135	407.898	347.305	410.046	360.593	292.058	157.487	1.3085	-260.293	-147.874	399.268	399.82	275.321	205.748
1959.75	192.409	156.381	341.652	2.50457	3.01133	416.821	414.946	413.338	413.465	417.865	421.451	425.921		157.697	69.7454	5.7		390.462	489.296	407.806	347.575	410.57	361.424	292.324	160.511	1.572	-259.996	-147.644	399.82	397.781	276.487	201.56
1960	190.854	165.161	344.062	3.54506	3.20916	416.511	414.63	413.234	413.036	417.803	422.383	425.259		155.333	70.1156	5.2		392.996	489.202	407.535	350.291	412.112	363.024	293.2	171.25	1.27751	-257.054	-145.14	407.073	407.414	277.654	201.711
1960.25	191.763	162.573	343.59	1.78517	2.90014	418.358	416.044	414.288	414.239	418.776	423	426.925		156.658	70.0389	5.2		391.971	490.215	408.525	348.358	412.144	362.065	294.628	160.64	1.35986	-257.647	-146.625	400.369	399.636	278.238	209.878
1960.5	194.62	162.683	343.745	0.495572	2.43343	418.205	415.888	414.155	414.404	418.789	423.307	426.87		159.034	74.033	5.5		391.824	490.356	408.381	348.603	412.343	362.522	294.147	159.382	1.39991	-257.525	-146.611	398.527	395.508	279.603	203.344
1960.75	195.785	159.395	342.395	0.503675	2.42403	419.57	416.2	414.268	414.468	419.023	423.307	427.457		160.768	73.8553	6.1		392.136	489.448	407.239	347.896	412.374	362.855	294.298	146.107	1.46263	-257.457	-147.054	394.158	391.402	279.292	201.99
1961	197.182	158.472	343.164	1.78651	2.4119	419.117	416.511	414.302	414.401	419.059	423.001	427.944		159.741	80.8037	6.6		392.87	489.225	406.694	349.018	412.891	363.027	294.334	149.103	1.37477	-257.206	-146.061	391.602	389.589	279.953	192.365
1961.25	197.836	159.187	345.04	1.4524	2.56704	417.439	415.261	413.424	413.888	418.292	422.723	426.551		161.912	77.7772	7		395.092	488.195	405.536	352.4	414.242	365.553	295.577	155.912	1.22296	-254.67	-143.156	399.82	395.316	280.836	192.169
1961.5	199.705	162.916	346.738	1.35902	2.9879	416.821	414.946	413.042	413.449	417.982	422.474	425.891		163.247	81.1287	7		395.412	488.921	406.249	353.471	414.675	366.587	296.206	163.467	0.9921	-254.153	-142.182	404.655	400.733	281.95	197.445
1961.75	202.188	167.22	348.833	1.35341	3.19367	416.511	413.996	412.277	412.743	417.281	422.254	424.839		165.083	85.0645	6.5		396.414	490.147	407.215	354.521	415.539	368.281	298.076	165.407	0.779665	-253.461	-141.314	412.39	408.261	282.301	203.388
1962	204.33	167.976	350.639	0.699113	2.84515	416.044	414.155	412.653	413.503	417.693	422.062	424.957		167.976	85.5162	5.8		396.991	491.395	408.241	355.475	416.298	368.975	299.074	170.348	1.17151	-252.897	-140.756	413.677	406.56	283.793	206.133
1962.25	204.995	169.049	351.601	1.63402	2.63722	416.511	414.789	412.921	413.825	417.933	421.846	425.405		169.152	85.0038	5.6		397.807	492.024	408.769	356.034	416.691	369.302	300.363	168.637	1.23611	-252.297	-140.423	413.517	406.044	284.629	209.973
1962.5	207.315	172.555	352.521	1.98297	2.73988	415.732	414.155	412.476	413.346	417.526	421.603	424.795		171.357	87.5933	5.4		398.33	491.777	408.242	357.495	417.144	370.461	301.203	169.942	1.25012	-251.244	-139.256	416.2	409.101	285.744	209.63
1962.75	208.127	172.618	352.86	1.80516	2.65615	415.888	413.517	411.879	413.135	417.05	421.334	424.148		172.222	88.2834	5.4		399.296	491.226	407.537	358.48	417.881	371.904	302.654	166.395	1.24718	-250.181	-138.366	420.32	410.594	286.625	210.827
1963	207.778	174.186	353.926	0.958344	2.66346	416.044	413.517	412.183	413.556	417.313	421.04	424.136		172.13	87.3346	5.7		399.537	491.706	408.291	358.934	417.997	372.413	303.132	170.736	1.22988	-249.392	-137.78	420.767	410.099	287.714	209.71
1963.25	207.977	176.691	355.299	2.59039	2.93005	415.575	412.875	411.788	412.986	416.93	420.819	423.408		172.152	87.9477	5.7		399.818	492.298	408.918	359.696	418.4	373.493	304.169	172.546	1.03329	-248.699	-136.999	425.135	416.044	288.037	213.105
1963.5	211.805	179.844	357.268	2.78228	3.13487	414.472	412.875	411.704	412.841	416.801	420.674	423.244		175.548	92.7709	5.6		400.677	492.552	408.881	361.881	418.909	374.472	305.874	175.357	0.898459	-248.186	-135.284	427.249	418.662	288.824	215.107
1963.75	211.878	180.189	358.121	0.830504	2.80038	414.946	412.875	411.731	412.789	416.922	420.603	423.27		176.596	90.5759	5.5		401.404	493.042	409.411	362.065	419.759	375.052	306.43	177.157	1.31962	-247.132	-134.922	429.046	421.065	290.615	217.421
1964	212.55	178.628	360.202	2.00895	2.97053	413.677	412.228	411.18	412.356	416.409	420.608	422.604		177.059	91.7383	5.6		401.664	493.722	410.617	363.347	418.306	374.616	308.481	179.811	1.20947	-246.664	-133.52	434.51	425.986	291.041	219.001
1964.25	213.417	174.976	361.337	2.26962	2.76784	413.836	412.552	411.591	412.788	416.833	420.481	422.854		177.777	92.955	5.3		402.281	494.819	411.506	363.637	419.137	375.197	310.161	179.511	1.43216	-245.765	-133.483	434.769	425.986	292.849	222.003
1964.5	214.007	179.011	362.584	1.4601	2.36063	413.996	412.552	411.713	412.77	416.98	420.223	422.969		178.83	92.6699	4.9		403.3	495.306	412.055	364.553	419.97	376.12	311.818	180.894	1.83271	-244.515	-132.722	436.182	428.359	294.431	222.59
1964.75	213.643	179.932	362.962	1.86064	2.56816	415.261	412.875	412.144	413.248	417.391	419.832	423.374		178.312	92.4569	5.1		403.73	495.999	412.686	364.113	420.006	375.703	312.013	182.576	1.60517	-243.942	-133.037	435.671	427.249	295.89	224.415
1965	213.784	184.21	365.466	2.08642	2.54503	413.836	411.415	410.904	412.087	416.254	419.307	421.682		179.144	90.9496	4.9		404.295	497.206	413.913	365.857	420.118	377.156	314.1	191.676	1.6583	-243.92	-131.741	445.202	436.945	296.748	224.218
1965.25	215.082	184.85	366.823	2.08539	2.38731	413.836	411.415	410.804	411.853	416.116	418.984	421.596		180.547	91.9922	4.8		404.166	498.278	415.206	365.958	419.964	377.253	315.23	191.609	1.81936	-243.549	-131.455	447.734	440.428	297.751	233.088
1965.5	218.889	182.435	368.765	2.00386	2.46825	412.552	411.578	410.891	411.866	416.233	418.864	421.779		184.476	95.7091	4.4		405.125	498.369	415.033	368.289	420.727	378.05	316.853	194.404	1.77842	-242.177	-129.604	449.2	442.245	299.214	232.836
1965.75	221.702	186.322	371.125	1.43962	2.47466	411.904	411.578	410.828	411.724	416.339	418.95	421.722		188.112	96.2811	4.2		405.789	499.513	416.066	369.816	421.7	379.259	319.293	195.718	1.99868	-240.629	-128.388	454.329	448.074	300.696	235.508
1966	223.594	192.686	373.595	2.14248	2.59034	411.904	411.415	410.893	411.915	416.34	419.239	421.66		189.1	100.404	4		407.195	500.853	417.053	371.618	421.91	379.856	320.915	202.592	2.17966	-239.724	-127.258	457.883	450.866	303.006	237.355
1966.25	225.296	194.574	373.923	0.997413	2.15584	413.196	412.39	411.602	412.37	417.042	419.558	422.709		191.78	99.4982	3.8		408.043	501.618	417.766	371.084	422.715	379.722	321.087	201.2	2.62416	-239.166	-127.695	456.851	451.305	304.243	243.231
1966.5	228.597	196.265	374.712	1.27191	2.09285	413.677	413.357	412.238	412.829	417.78	419.906	423.786		195.097	102.952	3.8		408.794	502.183	417.959	371.264	423.623	379.832	322.099	200.108	3.04715	-237.751	-127.471	455.177	450.645	305.226	240.789
1966.75	230.012	194.937	375.597	2.07812	1.78581	413.196	413.517	412.161	413.165	417.746	420.282	423.945		195.881	105.758	3.7		409.601	502.471	417.734	372.118	424.259	380.292	322.47	201.158	3.21752	-237.484	-126.873	456.331	448.864	305.956	240.98
1967	234.063	193.492	376.499	3.04302	1.55845	413.196	413.996	412.563	413.672	418.144	420.687	424.683		200.602	108.319	3.9	447.923	410.216	502.854	417.674	373.048	424.981	380.453	322.923	198.592	3.02488	-236.694	-126.355	453.582	445.202	306.438	241.545
1967.25	234.055	193.411	376.505	1.45934	2.1056	413.836	414.155	412.656	413.609	418.295	420.967	424.957		201.776	105.453	3.8	446.168	411.426	502.314	416.68	373.922	425.874	381.705	324.149	194.214	2.7144	-235.558	-125.81	452.396	444.969	307.42	238.998
1967.5	235.383	195.621	377.416	0.635212	2.52059	413.836	414.313	412.796	413.639	418.454	421.125	425.117		203.017	106.83	3.8	445.473	411.526	502.928	417.296	374.038	426.157	381.923	324.673	197.103	2.72608	-235.08	-125.512	453.475	446.706	308.161	237.511
1967.75	236.653	197.611	378.224	0.200611	2.64538	413.996	413.677	412.584	413.225	418.441	421.16	424.568		204.918	106.429	4	446.782	411.602	503.427	417.751	374.337	426.31	382.792	325.039	199.387	2.99795	-234.237	-125.204	457.161	451.961	308.906	239.178
1968	238.551	202.411	380.246	0.648261	1.94336	413.357	414.313	413.106	413.418	418.766	421.073	425.042		207.848	105.512	3.7	446.973	413.533	503.623	417.838	376.484	428.222	384.197	327.362	201.366	3.66664	-232.682	-123.378	458.599	455.703	309.293	240.72
1968.25	239.191	202.592	381.864	0.938879	1.56157	412.875	413.836	413.032	413.569	418.736	421.15	424.565		208.446	106.268	3.5	447.164	414.291	504.45	418.607	377.524	428.634	385.159	328.771	204.498	4.18176	-231.859	-122.586	462.595	458.088	311.03	243.97
1968.5	239.909	208.691	382.6	1.4761	1.21346	413.996	413.996	413.417	413.929	419.203	421.392	424.776		209.761	105.309	3.7	446.744	414.792	505.112	419.159	377.616	428.693	385.738	330.695	201.505	4.24654	-231.352	-122.513	463.084	458.599	312.41	246.564
1968.75	240.299	209.899	383.064	-0.199797	1.22586	414.789	413.996	413.663	414.024	419.356	421.797	424.802		210.711	103.922	3.4	447.05	415.525	505.504	419.743	377.49	429.112	385.923	330.865	203.34	4.54414	-230.592	-122.44	464.535	461.115	313.903	246.1
1969	240.281	215.707	384.636	2.13108	1.71823	414.155	414.789	413.833	414.077	419.411	422.364	425.685		209.94	106.226	3.4	447.885	414.8	506.743	421.17	377.769	429.718	385.864	331.961	209.304	4.45843	-230.718	-122.107	463.957	461.215	314.315	246.909
1969.25	240.32	215.26	384.918	0.857465	1.69205	415.418	415.732	414.583	414.782	420.076	423	426.625		211.468	101.942	3.4	447.24	415.763	507.029	421.379	377.689	429.712	385.456	332.568	208.164	4.66129	-230.219	-122.111	460.817	458.292	315.342	251.309
1969.5	241.31	213.467	385.519	1.33922	1.73866	416.2	416.511	415.236	415.459	420.821	423.706	427.544		213.142	100.861	3.5	447.392	416.521	507.397	421.671	377.961	430.05	385.291	332.858	209.547	5.11801	-229.09	-121.878	457.883	455.071	316.195	250.262
1969.75	240.191	211.682	385.117	2.03257	2.32425	417.439	417.592	416.101	415.843	421.61	424.48	428.841		213.623	94.6569	3.7	445.667	417.077	507.148	421.183	377.735	430.479	384.966	333.565	204.868	4.97241	-228.26	-122.031	452.613	453.689	316.765	250.767
1970	240.888	206.71	384.97	2.39231	2.02706	417.899	418.662	416.88	416.533	422.465	425.319	430.191		213.895	96.7361	3.9	442.205	417.369	506.395	420.657	378.144	430.355	384.366	333.966	201.438	5.33961	-227.452	-121.425	443.912	445.899	317.753	247.339
1970.25	239.974	199.825	385.099	0.772088	2.25238	416.511	417.592	415.995	416.135	421.832	425.745	429.275		213.245	94.9621	4.6	440.753	417.215	505.681	419.674	379.337	430.629	385.729	334.085	202.006	5.46095	-227.453	-120.583	448.3	445.899	318.693	244.162
1970.5	241.329	196.903	385.989	3.19282	2.59995	416.044	417.746	415.692	415.568	421.533	425.762	429.473		214.545	96.5008	5	439.404	417.934	504.829	419.005	381.037	431.198	387.033	335.121	202.582	4.86005	-226.356	-118.84	448.187	448.074	318.812	244.573
1970.75	241.66	193.143	384.969	0.728962	1.93988	416.511	418.052	415.733	415.534	421.637	425.37	430.208		214.919	96.6895	5.5	436.352	417.712	504.332	418.043	380.457	431.233	386.985	334.844	197.118	4.91345	-226.851	-119.363	442.485	443.082	319.973	245.046
1971	241.403	194.456	387.607	-1.62551	0.956257	414.63	416.356	414.58	414.7	420.635	424.565	428.216		216.515	89.9663	5.9	437.45	418.755	504.575	418.525	383.268	432.359	389.602	336.161	208.361	5.06041	-225.531	-116.968	457.058	454.86	320.684	239.211
1971.25	241.69	191.721	388.157	-1.46286	1.29002	414.63	416.2	414.503	414.479	420.49	423.982	428.203		217.111	89.1514	5.9	437.534	418.94	504.867	419.112	383.354	432.546	389.62	336.882	211.064	4.95665	-224.509	-116.71	459.208	458.19	320.586	250.079
1971.5	242.058	192.485	388.941	1.38756	1.33787	414.155	416.044	414.338	414.234	420.403	423.626	428.016		217.482	89.6803	6	437.071	419.672	504.756	418.841	384.511	432.527	390.222	337.649	212.464	5.14546	-224.077	-115.816	461.907	461.611	321.144	252.401
1971.75	242.08	193.164	389.24	1.1769	1.21902	415.261	415.732	414.134	414.225	420.241	423.5	427.626		218.063	87.67	5.8	438.66	419.665	505.287	419.852	383.747	432.358	390.576	339.094	209.796	4.67098	-223.575	-116.047	466.155	464.15	321.813	253.783
1972	244.153	202.314	390.935	-3.09029	1.26116	415.261	416.356	414.436	414.469	420.493	423.603	428.028		220.404	88.5842	5.8	442.045	421.359	506.794	421.179	384.729	434.243	391.516	339.828	215.279	4.77217	-222.027	-115.859	471.402	469.957	323.027	253.028
1972.25	245.192	205.284	393.234	1.30836	2.10147	413.996	416.511	414.884	414.97	420.718	423.671	428.25		221.484	89.6368	5.7	443.24	421.839	507.209	421.674	387.149	434.269	391.681	341.697	220.956	4.04187	-221.202	-113.974	473.092	471.223	323.626	257.131
1972.5	243.373	205.583	394.203	0.460118	2.37127	414.155	416.044	414.041	414.146	419.994	423.704	427.718		220.208	85.5925	5.6	443.715	422.093	507.833	422.442	387.399	434.231	392.074	343.226	222.816	3.91873	-220.715	-113.63	477.238	475.186	325.397	261.708
1972.75	244.736	205.173	395.992	0.257229	2.15469	414.63	415.575	413.794	413.561	419.822	423.702	427.156		220.747	90.2252	5.6	446.284	423.087	508.526	423.341	388.459	434.707	392.666	345.247	224.488	4.21864	-219.279	-112.534	483.39	484.103	326.818	263.663
1973	246.084	211.637	398.308	0.307611	2.72666	414.472	415.888	414.041	413.097	419.912	423.665	427.315		221.274	94.5412	4.9	448.149	424.4	509.657	424.675	390.286	436.004	394.077	346.993	229.125	3.87667	-218.152	-111.349	489.41	495.301	328.537	266.017
1973.25	245.644	210.243	399.318	-0.249727	1.90297	414.63	416.667	414.503	413.037	420.271	423.809	428.253		221.417	92.0032	5	447.923	423.697	510.6	425.745	390.586	435.341	393.132	347.224	232.819	4.90369	-219.176	-111.282	487.748	497.742	329.621	270.883
1973.5	244.02	210.15	398.81	0.596906	1.32967	416.044	416.821	414.367	413.083	420.145	424.132	428.456		220.272	88.6138	4.8	447.772	423.586	511.188	426.314	389.162	435.078	392.476	347.544	229.501	5.877	-218.789	-112.378	489.035	497.742	330.285	272.667
1973.75	244.92	212.262	399.995	0.354988	0.280778	416.356	416.667	414.09	412.403	419.893	424.635	428.461		221.177	89.3442	4.6	448.3	422.941	511.501	426.904	389.537	434.293	392.152	347.567	233.876	6.47256	-219.665	-111.506	491.118	502.848	331.056	269.706
1974	246.78	211.344	399.027	-0.29809	-0.160647	416.511	417.746	414.298	411.749	420.063	425.313	429.677		222.264	94.3271	5.1	446.591	421.789	511.669	426.896	388.132	433.609	391.546	347.607	227.307	7.21398	-220.459	-112.641	486.984	505.815	331.736	271.472
1974.25	247.945	209.7	399.425	-0.513776	-0.25416	415.732	417.899	414.258	411.229	419.867	425.511	429.974		222.339	99.053	5.1	445.899	422.212	511.258	426.699	388.5	433.543	391.578	348.535	228.394	7.79749	-220.469	-111.834	485.904	508.883	332.334	265.973
1974.5	248.15	210.866	398.306	-4.46777	-0.985329	416.667	418.51	414.508	410.307	420.142	425.234	430.875		222.76	98.6427	5.5	444.852	422.624	511.221	426.138	387.627	433.584	390.544	348.606	223.056	8.94866	-220.464	-112.916	482.27	515.098	333.266	266.975
1974.75	248.686	203.182	397.817	-4.50057	-2.55255	415.575	418.205	414.166	411.108	419.896	424.477	431.109		223.796	97.4293	6	440.224	422.061	510.26	424.642	388.401	433.482	390.361	346.641	223.796	10.2226	-221.387	-112.443	478.164	503.76	333.138	263.799
1975	249.428	192.378	396.613	-2.677	-2.89978	414.63	417.131	413.319	411.875	419.285	423.229	430.569		224.124	99.6238	8.1	432.854	423.168	507.962	421.416	389.78	434.261	392.051	347.096	207.459	10.4398	-221.094	-111.35	476.899	489.035	332.441	261.078
1975.25	249.076	165.176	397.41	-0.187578	-1.62823	413.517	415.261	412.222	411.067	418.306	422.294	429.041		225.375	93.3676	8.8	430.99	424.042	507.452	420.598	391.458	435.296	394.83	348.513	205.599	9.67823	-220.523	-110.042	485.904	494.734	332.765	250.605
1975.5	250.249	190.018	399.053	-0.925036	-0.140882	412.552	413.517	411.037	409.442	417.237	421.68	427.104		225.283	99.1408	8.6	432.898	423.429	508.053	421.618	392.462	434.758	396.215	350.023	212.455	8.43755	-220.362	-109	500.93	512.337	334.06	250.187
1975.75	251.223	190.974	400.395	-0.650065	0.963412	412.713	413.677	411.039	409.467	417.202	421.394	427.261		225.569	102.623	8.4	434.467	423.56	509.309	423.045	392.721	434.462	396.175	351.086	214.866	7.09992	-220.454	-108.914	506.89	517.841	334.956	256.509
1976	251.551	197.343	402.588	0.58462	1.81632	411.904	413.517	410.93	409.406	416.862	421.439	426.748		225.34	104.835	7.9	436.903	424.549	510.504	424.482	394.147	435.505	398	353.101	223.582	5.93701	-220.162	-107.916	516.536	526.528	335.755	259.039
1976.25	250.629	200.649	403.353	0.875368	2.28955	411.741	414.313	411.45	409.646	417.271	421.427	427.668		225.689	99.5498	7.7	437.534	425.456	510.709	424.707	394.828	436.203	398.026	353.86	228.234	5.48378	-218.879	-107.357	515.445	527.76	337.223	266.508
1976.5	249.781	199.216	403.877	0.15425	2.74104	412.228	414.63	411.77	409.961	417.477	421.36	428.105		225.055	97.9432	7.8	438.161	425.721	511.135	425.17	394.909	436.396	398.364	355.147	228.81	4.98896	-218.725	-107.258	516.307	528.726	338.013	269.759
1976.75	249.928	201.486	404.715	-1.73719	2.18926	412.228	415.261	412.221	410.429	417.867	421.236	428.815		225.951	95.3729	7.7	439.239	426.663	511.85	425.388	395.568	437.021	398.179	356.351	229.939	5.00074	-218.539	-107.135	516.078	528.624	339.339	270.497
1977	250.829	206.079	405.877	-1.74227	1.83337	412.066	415.261	412.11	410.008	417.641	421.055	428.886		226.465	97.7963	7.5	440.591	426.701	512.36	426.385	396.137	437.496	399.046	357.688	234.856	5.51996	-217.826	-106.483	521.548	536.035	340.47	271.8
1977.25	251.699	210.062	407.658	-1.69976	1.28626	412.066	414.313	411.122	409.51	416.722	420.923	427.698		227.143	99.1444	7.2	442.923	426.605	514.304	428.604	396.321	437.431	400.695	358.37	241.14	6.08374	-218.692	-106.646	532.252	542.583	341.502	276.094
1977.5	251.697	210.074	409.255	-0.322312	1.16378	411.741	413.517	410.46	409.257	416.086	420.839	426.939		227.724	97.1274	6.9	443.201	427.296	515.209	429.384	397.584	437.885	402.394	359.441	245.835	6.19288	-218.193	-105.955	539.181	546.383	342.078	280.715
1977.75	252.055	211.799	409.742	-0.522586	1.39743	413.035	414.472	411.147	409.529	416.768	420.804	427.907		228.709	95.1357	6.8	443.002	427.462	516.127	430.394	396.463	438.184	400.817	360.689	246.125	6.19923	-217.451	-106.385	536.831	547.269	343.139	284.258
1978	251.88	211.498	409.91	-0.198289	1.74176	414.63	415.888	411.915	410.055	417.422	420.817	429.53		228.837	93.7972	6.4	441.844	429.176	516.499	430.901	396.108	440.21	401.518	361.256	247.383	6.26824	-216.782	-106.589	534.663	547.269	344.303	285.008
1978.25	253.972	219.68	413.644	-1.29117	1.71641	412.39	414.472	411.129	409.186	416.449	420.961	427.614		228.889	103.395	6.1	444.891	428.085	519.311	433.708	398.035	439.521	402.655	363.509	253.4	6.60359	-217.808	-105.667	547.939	560.138	345.477	284.941
1978.5	254.484	219.2	414.552	0.117032	1.54125	412.066	415.418	411.202	409.27	416.403	421.235	428.711		228.781	106.051	6.2	444.93	427.864	519.72	434.523	398.252	439.461	401.894	363.945	256.205	6.94875	-217.943	-105.168	550.614	562.726	346.931	291.203
1978.75	255.203	222.261	415.954	-0.0575964	1.53	411.904	415.418	411.057	408.937	416.204	421.639	428.629		229.198	107.796	5.8	445.937	428.297	520.852	435.604	398.617	439.544	402.043	364.608	258.836	7.29	-218.269	-104.898	555.451	568.664	347.712	292.675
1979	254.485	223.931	416.107	2.07884	1.65844	413.996	416.667	411.926	409.438	416.987	422.171	430.04		229.852	102.312	5.9	445.551	429.051	521.106	436.297	398.054	440.244	402.124	365.158	258.938	7.44822	-217.436	-105	552.026	568.494	348.396	294.672
1979.25	254.952	223.473	416.259	0.0355458	1.20429	413.517	416.976	411.898	409.156	416.785	422.696	430.59		229.311	106.307	5.8	444.617	428.649	521.002	436.595	397.871	439.56	401.317	365.43	259.117	7.90905	-218.203	-104.744	552.983	571.373	349.281	294.333
1979.5	255.698	221.825	417.07	1.16585	0.898992	413.836	417.746	412.058	409.107	416.843	423.213	431.407		228.83	111.222	5.7	443.675	428.299	522.356	437.421	397.867	439.032	400.753	366.842	258.26	8.20434	-220.16	-105.286	552.186	572.62	350.095	293.606
1979.75	257.157	221.062	417.36	3.92829	2.3113	414.472	418.052	411.923	409.059	416.856	423.722	431.939		230.605	111.487	6	443.399	428.207	522.637	437.762	397.671	438.813	400.73	367.555	256.738	8.13537	-220.718	-105.277	549.717	570.478	351.417	293.551
1980	258.759	220.111	417.597	3.42545	3.52545	414.313	418.358	411.746	408.287	416.637	424.225	432.37		231.634	115.103	6.3	443.201	428.099	522.306	437.285	398.328	438.298	400.595	368.205	255.809	8.46122	-221.509	-104.709	547.017	573.205	352.699	291.659
1980.25	259.305	214.859	415.554	4.54106	2.20683	415.261	419.268	412.866	410.224	417.779	424.367	433.882		233.232	112.125	6.9	438.328	428.183	521.079	435.582	397.199	438.629	399.895	366.18	247.068	8.26984	-222.593	-105.525	533.272	555.914	353.585	290.769
1980.5	257.866	211.278	415.407	-1.02168	2.43161	415.732	418.205	412.134	409.239	417.158	424.149	432.815		232.127	109.632	7.8	436.055	428.135	520.772	435.208	397.267	438.689	401.096	367.293	240.026	8.52172	-222.465	-105.364	536.878	561.459	352.942	281.289
1980.75	258.68	215.799	417.198	0.533069	3.07281	415.261	416.821	410.74	408.254	415.951	423.57	431.421		232.983	110.153	7.5	439.156	428.399	521.84	436.469	398.354	438.635	402.274	368.28	248.042	9.35052	-222.267	-104.642	546.001	566.4	353.653	277.544
1981	259.746	222.151	419.163	4.81447	3.20173	413.196	416.2	410.884	408.724	415.878	422.623	430.757		233.565	112.861	7.5	438.66	428.179	522.185	437.009	400.367	438.425	403.055	368.697	257.102	9.75827	-222.543	-103.022	549.881	567.435	354.504	283.69
1981.25	260.014	221.895	418.534	6.66559	4.40036	414.155	415.732	410.444	409.003	415.425	421.987	430.392		234.649	110.419	7.2	438.203	428.15	521.656	436.845	399.506	438.033	403.146	368.577	253.783	9.34964	-222.335	-103.122	548.397	560.101	354.752	290.546
1981.5	259.116	219.844	419.607	7.55769	5.91937	413.357	414.63	409.01	407.972	414.085	421.666	429.24	5.40022	233.965	108.777	7.2	438.369	428.23	521.245	436.885	400.777	437.951	404.284	368.753	258.673	8.9273	-222.473	-101.638	555.218	562.942	355.179	287.076	5.61867
1981.75	260.87	214.375	418.504	6.40186	6.14657	414.155	415.261	409.068	408.099	414.299	421.665	430.102	5.36282	235.539	111.16	7.9	435.414	428.074	521.769	436.549	399.427	437.935	403.583	367.726	255.514	7.9401	-223.543	-103.265	550.898	558.35	355.006	291.327	4.66401
1982	260.794	210.209	416.873	6.93768	7.56904	416.044	415.732	409.523	408.816	414.836	421.983	431.004	3.21467	236.139	108.699	8.6	432.678	429.464	520.189	434.904	398.759	438.538	403.337	368.31	245.226	6.7243	-221.767	-103.317	540.178	545.575	354.962	286.853	-0.0500736
1982.25	261.525	208.981	417.386	7.78676	7.7335	415.575	415.261	408.647	408.338	413.98	422.109	430.507	4.18125	236.242	111.643	9.3	430.811	429.444	520.905	435.153	399.08	438.606	403.814	368.398	244.894	6.1965	-222.119	-103.519	546.468	547.269	355.263	280.209	1.48981
1982.5	262.032	201.154	417.054	5.74954	7.36813	415.732	415.418	408.927	408.68	414.273	422.041	430.812	5.51381	237.13	110.816	9.8	429	429.136	520.189	434.514	399.117	438.542	404.158	369.327	243.393	5.74854	-222.934	-103.134	545.404	545.489	355.371	279.947	4.63761
1982.75	264.079	196.699	417.175	3.38737	5.62201	415.104	416.044	409.139	409.072	414.487	421.782	431.689	2.41906	239.004	113.535	10.4	426.83	429.433	519.579	433.6	400.067	438.997	404.802	371.157	234.639	5.04466	-222.149	-102.404	542.803	540.807	356.468	278.819	6.50726
1983	264.793	198.659	418.434	4.47294	6.00749	414.472	415.418	408.799	409.231	414.1	421.327	430.915	9.51332	239.971	113.237	10.4	427.759	429.867	520.221	434.127	401.056	438.987	405.946	372.139	236.717	4.55584	-221.062	-101.787	549.962	542.23	358.041	273.94	6.89566
1983.25	265.737	204.787	420.691	5.51786	6.54276	412.875	414.313	408.317	408.591	413.52	420.908	429.606	11.6483	240.911	114.252	10.2	429.819	429.726	521.182	435.132	402.854	438.71	407.358	374.342	244.24	4.00057	-220.973	-100.491	561.568	556.337	359.043	275.618	12.1943
1983.5	267.278	204.614	422.634	4.91966	7.98612	411.415	413.836	407.976	408.129	413.072	420.525	428.727	13.4685	241.954	117.54	9.4	433.073	429.22	522.714	437.116	403.247	438.245	407.827	376.351	249.284	3.64054	-221.392	-100.08	567.401	563.657	360.593	282.89	17.9017
1983.75	265.448	207.168	424.684	5.75035	8.40437	411.415	413.677	407.956	408.442	412.993	420.177	428.269	15.5133	239.232	118.801	8.8	435.457	429.667	523.839	438.704	404.123	438.43	408.278	377.858	258.227	3.2823	-220.857	-99.1551	573.205	566.261	362.412	287.373	16.6306
1984	267.21	214.962	426.677	4.76096	8.47304	412.066	412.713	407.727	408.437	412.793	419.866	427.02	17.1953	240.871	120.861	8	437.994	429.507	525.612	440.63	404.629	438.376	409.339	378.744	266.793	3.47029	-221.02	-98.9349	581.89	573.172	363.431	294.997	20.5144
1984.25	269.429	217.032	428.375	6.17086	9.52296	411.578	413.196	407.807	408.566	412.817	419.65	427.295	16.219	243.073	123.193	7.7	439.074	429.496	526.997	441.902	405.508	438.386	409.373	380.246	269.392	3.67704	-221.285	-98.6211	582.364	573.042	364.035	301.79	27.0998
1984.5	270.242	215.652	429.341	6.83212	9.40774	411.741	413.677	407.928	409.189	412.932	419.53	427.824	14.4107	243.702	124.612	7.5	439.198	430.125	527.354	442.383	406.015	439.042	409.764	380.964	270.983	3.45893	-220.35	-98.0136	580.994	565.948	365.452	304.231	19.703
1984.75	272.23	216.227	430.183	7.26144	8.38718	411.904	413.677	407.893	409.355	412.929	419.507	427.804	12.5111	244.79	129.504	7.4	438.494	430.147	527.714	442.953	406.205	439.049	410.202	382.278	269.502	3.35615	-219.876	-97.5307	583.802	566.746	366.377	305.186	17.2727
1985	273.343	225.615	431.139	3.05252	8.08507	411.741	413.836	408.221	409.931	413.214	419.58	428.173	14.7121	246.212	129.683	7.3	438.119	430.586	528.387	443.719	406.548	439.3	410.558	383.979	265.669	3.49826	-219.214	-97.248	585.192	565.354	367.46	304.947	18.8376
1985.25	275.485	217.968	432.103	5.69034	7.62994	411.578	413.996	408.581	410.395	413.447	419.847	428.67	14.1176	247.593	134.183	7.3	437.45	430.741	528.977	444.238	407.019	439.446	411.045	385.187	267.193	3.18339	-219.406	-96.8736	586.221	565.144	368.991	303.127	19.3824
1985.5	277.709	224.41	433.586	4.52002	7.33525	411.087	413.517	408.477	410.482	413.348	420.306	428.011	10.256	249.566	137.136	7.4	436.607	431.709	529.418	444.369	408.635	440.46	413.015	387.242	265.971	3.00142	-218.752	-95.8321	591.053	568.562	370.259	304.445	13.3459
1985.75	278.409	224.773	434.373	5.01723	6.84253	412.39	414.946	409.424	410.851	414.177	420.955	429.701	7.68356	250.75	136.379	7.1	436.691	432.711	529.952	444.745	408.999	441.559	413.142	387.649	269.872	2.91747	-217.953	-95.5791	585.708	568.358	371.766	305.327	7.52241
1986	278.786	227.045	435.297	5.13131	6.33139	412.228	415.104	409.626	411.624	414.339	421.791	430.651	4.87734	251.065	136.95	6.7	436.86	433.475	529.797	444.78	409.928	441.935	413.587	388.722	269.852	2.22527	-217.618	-94.4995	583.1	557.86	372.855	306.79	2.5755
1986.25	280.677	224.482	435.784	4.57613	5.57201	412.39	415.732	410.069	411.739	414.745	422.366	431.204	8.30668	252.85	139.212	7.1	436.012	435.054	530.134	444.548	410.561	443.699	413.783	389.344	268.515	2.03133	-215.827	-94.3499	578.874	556.605	373.859	307.25	11.0664
1986.5	282.989	226.493	436.723	3.96921	5.45014	413.035	416.2	410.777	412.114	415.296	422.687	431.783	7.2356	254.483	143.571	7	436.055	435.652	530.31	445.086	411.127	444.445	414.264	391.182	265.755	1.85653	-215.239	-93.5873	575.448	556.643	374.002	307.466	9.18473
1986.75	282.568	231.74	437.193	2.77113	5.34028	414.155	416.356	411.437	412.287	415.971	422.755	431.973	4.68105	254.601	141.538	7	436.776	436.316	531.167	445.821	410.841	445.156	415.176	391.814	265.904	1.92305	-214.843	-93.9739	575.162	562.474	374.679	308.495	8.30327
1987	283.301	231.605	438.028	3.08951	5.16983	414.472	416.2	411.509	412.315	416.051	422.571	431.669	7.20319	255.14	142.83	6.6	437.618	435.677	532.292	446.971	410.388	444.125	414.886	392.309	268.716	2.02351	-215.336	-94.2641	578.659	566.781	375.714	308.025	4.36961
1987.25	284.322	243.242	439.161	3.03159	6.03869	413.996	415.418	410.721	411.397	415.392	422.412	430.88	6.30259	255.885	144.692	6.3	438.784	435.32	532.549	447.589	411.02	443.796	415.976	393.981	268.454	2.30464	-215.137	-93.3885	589.413	580.061	377.276	307.945	9.72718
1987.5	284.653	240.53	440.05	2.74579	6.30117	414.155	414.946	410.225	410.985	414.908	422.279	430.201	7.40499	255.885	146.024	6.1	440.06	435.399	532.882	448.217	411.173	443.693	416.953	395.331	267.934	2.5755	-214.689	-92.8321	595.687	585.822	378.539	309.137	12.5021
1987.75	285.597	240.87	441.735	3.01585	6.37152	414.155	415.575	410.615	411.335	415.229	422.171	430.638	4.51255	257.472	145.013	6	442.004	435.875	534.382	449.229	411.97	444.514	417.317	395.635	274.839	2.75182	-214.77	-92.6473	596.307	586.732	379.436	310.159	10.4078
1988	285.109	241.644	442.305	2.71991	5.47745	414.789	415.104	410.601	411.228	415.328	422.089	429.997	6.97487	257.687	142.326	5.7	442.644	437	534.602	449.296	412.314	445.193	418.73	397.4	269.98	2.93921	-214.068	-92.2967	597.762	589.22	380.316	313.728	2.67009
1988.25	285.419	242.882	443.592	1.96067	5.63556	414.789	415.261	410.911	411.315	415.427	422.031	430.075	6.37333	257.789	143.292	5.4	443.359	437.189	535.994	450.666	412.465	445.406	419.108	398.243	271.804	3.27444	-214.24	-92.4025	601.396	595.376	381.76	311.701	10.9691
1988.5	284.925	244.374	444.139	1.92763	5.36102	414.63	415.418	410.782	411.127	415.292	421.998	430.097	7.45761	257.496	142.169	5.4	443.636	437.349	536.113	450.862	412.76	445.465	419.005	399.115	271.402	3.73898	-213.703	-91.9739	602.996	597.584	382.807	312.774	12.0287
1988.75	286.635	245.395	445.399	3.93655	5.14286	413.996	414.789	410.124	410.604	414.726	421.99	429.302	7.22975	259.516	142.888	5.4	444.108	437.049	537.167	452.014	412.979	445.172	419.719	400.399	272.733	3.81381	-214.033	-91.7686	608.723	602.151	384.124	311.906	10.8311
1989	286.567	248.54	446.483	4.21823	5.15244	413.836	415.575	410.407	410.497	414.899	422.006	430.217	4.87265	259.658	142.103	5.4	444.147	436.451	538.09	452.951	413.172	444.412	418.332	400.961	276.05	4.05423	-214.436	-91.6069	604.95	602.175	385.215	313.611	5.95251
1989.25	288.101	247.192	447.247	4.46456	4.66008	412.552	415.732	410.523	410.903	414.904	422.134	430.391	9.06333	261.522	142.601	5.2	443.28	435.491	538.657	453.214	413.697	443.371	417.632	401.707	274.565	4.11326	-215.478	-91.4101	603.044	597.024	386.023	315.509	10.6312
1989.5	288.969	246.327	447.981	4.94699	4.46075	412.228	415.888	410.577	411.304	414.989	422.372	430.498	8.03305	262.033	144.633	5.2	442.045	435.562	538.775	453.57	414.101	443.577	417.902	402.533	273.381	3.64592	-215.449	-90.7937	603.189	593.171	386.831	314.63	9.35249
1989.75	289.638	244.767	448.222	4.99217	4.45215	413.196	416.667	411.379	411.739	415.733	422.72	431.348	3.80986	263.021	144.262	5.3	441.723	436.046	539.283	453.555	414.202	444.129	418.101	403.091	272.659	3.45451	-214.994	-91.0605	599.321	593.198	387.512	314.418	6.5891
1990	291.352	244.74	449.299	3.2028	4.87246	413.357	416.511	411.401	411.846	415.809	423.176	431.198	3.00216	264.423	146.993	5.4	441.723	436.665	539.358	453.66	415.239	442.958	417.588	404.256	273.034	3.55087	-214.646	-90.0587	602.466	595.48	388.701	312.799	4.34797
1990.25	291.523	243.767	449.688	3.66975	5.1471	413.517	416.2	411.274	411.743	415.784	423.438	430.898	6.49943	264.758	146.594	5.4	441.844	437.77	538.788	453.028	416.185	444.054	418.843	404.44	272.404	3.52957	-213.475	-89.0997	607.166	600.141	389.49	314.238	7.25121
1990.5	291.581	244.148	449.704	4.03146	5.00988	413.677	416.976	411.955	411.651	416.418	423.506	431.791	3.32547	264.877	146.492	5.5	441.723	437.437	538.815	452.292	416.75	443.941	418.943	405.193	270.108	3.69346	-213.57	-89.1109	600.906	602.417	390.382	312.358	2.68328
1990.75	293.197	243.749	448.827	4.07395	4.59116	414.472	416.821	411.435	411.298	416.003	423.382	431.874	0.516643	266.701	147.423	5.9	439.692	436.539	538.529	451.951	415.845	443.229	419.699	404.961	263.882	3.80551	-215.206	-89.7011	602.731	602.393	391.523	310.204	1.93198
1991	293.525	248.25	448.365	2.27508	4.33423	413.996	415.575	410.901	411.387	415.643	423.065	430.872	-1.85239	267.917	144.731	6.4	437.408	436.694	537.777	450.896	416.108	442.892	419.977	404.124	260.438	3.68244	-215.073	-89.4124	611.81	604.855	391.744	304.926	0.579114
1991.25	293.583	240.099	449.15	2.9737	4.80355	413.677	415.732	411.407	411.796	415.97	422.951	431.073	-0.0344179	267.749	145.565	6.7	437.66	438.019	537.323	450.288	417.703	444.313	420.95	404.821	259.985	3.32645	-213.887	-88.1729	611.258	605.303	391.198	301.66	-0.174476
1991.5	293.312	237.05	449.642	2.70796	4.79267	413.357	416.044	411.718	411.924	416.199	423.041	431.44	0.874471	267.568	145.016	6.8	438.701	438.543	537.41	450.208	418.347	444.819	421.211	405.26	261.498	3.14733	-213.655	-87.7682	610.791	606.773	391.981	301.384	-1.68672
1991.75	293.099	233.639	450.09	2.88385	4.44682	413.836	416.667	412.253	412.381	416.596	423.335	432.004	0.0961995	267.517	144.252	7	438.452	439.136	537.338	450.035	418.99	445.398	421.756	405.42	264.221	2.89985	-213.045	-87.2482	611.036	607.902	392.318	302.784	0.273781
1992	294.191	230.11	451.235	1.9676	4.93161	414.155	416.821	412.575	412.773	416.928	423.831	432.204	0.222478	268.531	145.609	7.3	437.785	441.188	537.033	449.457	421.038	446.686	423.305	407.435	261.49	2.37172	-211.173	-85.7978	616.647	612.905	392.765	303.954	1.00293
1992.25	294.445	230.007	452.337	1.22705	5.04328	413.836	417.131	412.934	412.874	417.235	424.144	432.392	1.85421	269.284	144.108	7.4	438.95	441.28	537.535	450.031	421.756	446.956	423.457	408.148	266.577	2.33338	-210.901	-85.1979	616.919	615.931	394.595	303.269	1.79923
1992.5	295.22	229.784	453.313	1.35219	4.53684	413.677	417.439	413.442	413.531	417.567	424.274	432.805	0.561	270.741	142.495	7.7	439.033	441.85	537.523	450.187	422.66	447.588	423.941	409.394	267.202	2.07982	-210.687	-84.21	613.816	611.147	395.36	306.757	0.619699
1992.75	294.906	232.705	454.296	0.100592	4.50019	413.035	417.131	413.207	413.375	417.335	424.223	432.286	3.42857	270.728	141.089	7.3	439.486	441.852	538.094	450.842	423.18	447.494	424.42	410.59	269.759	2.24314	-210.73	-83.7982	618.105	614.654	396.543	307.749	3.26328
1993	293.642	229.258	454.448	0.59964	3.89487	412.228	416.976	412.821	412.872	416.984	423.99	432.344	2.53881	269.64	139.18	7.3	439.897	440.58	538.776	451.558	422.406	445.83	422.783	410.963	271.577	2.38513	-212.025	-84.3276	617.649	615.422	397.703	309.933	2.65676
1993.25	293.735	235.292	455.047	0.467323	3.63494	413.035	416.511	412.674	412.75	416.775	423.679	431.578	3.28947	269.452	140.264	7.1	439.692	440.707	539.899	452.634	421.968	446.066	423.832	411.929	271.95	2.35506	-212.379	-84.8526	623.323	620.939	398.084	311.256	6.61525
1993.5	293.936	235.007	455.624	1.0046	3.2172	412.39	416.356	412.582	412.832	416.681	423.289	431.511	1.21862	270.033	139.106	6.9	439.65	440.406	540.081	453.145	421.948	445.865	423.516	412.952	271.569	2.39946	-212.138	-84.4568	626.073	621.92	398.751	312.53	1.97039
1993.75	294.151	241.796	456.907	0.769913	3.33454	412.228	415.261	412.033	412.258	416.142	422.818	430.317	0.673393	270.182	139.533	6.8	440.713	440.514	540.758	453.976	422.813	445.952	424.759	413.844	276.086	2.27213	-212.138	-83.8504	635.211	631.608	399.768	312.64	1.12727
1994	293.097	242.494	457.851	0.911653	3.87754	410.923	414.63	411.716	411.944	415.827	422.266	429.813	3.61875	270.014	135.207	6.6	441.28	439.458	541.282	454.704	423.251	445.55	424.937	414.823	279.739	2.18913	-212.535	-83.4311	636.578	632.954	400.436	316.476	4.57005
1994.25	293.943	246.684	459.213	1.71461	5.00353	411.251	414.472	411.74	411.986	415.839	421.78	429.397	2.8859	270.562	137.156	6.4	442.285	439.512	542.759	456.473	423.132	445.445	425.434	415.658	284.356	2.07981	-212.603	-83.5456	640.44	636.733	401.253	319.604	6.50893
1994.5	295.716	247.455	459.842	2.33098	5.26262	411.087	413.836	411.126	411.304	415.254	421.361	428.92	3.67958	271.861	140.74	6.1	442.604	438.801	543.713	457.62	422.583	444.52	425.236	416.64	282.783	2.07071	-213.426	-83.8713	645.912	642.956	402.041	323.102	6.06561
1994.75	295.137	245.884	460.955	2.69216	5.76402	410.429	413.357	410.751	410.942	414.936	421.01	428.287	3.75162	271.421	139.612	5.8	443.715	439.038	544.176	458.224	423.408	444.521	425.905	417.616	286.565	2.07265	-213.185	-83.2211	649.693	646.692	402.983	322.447	3.86064
1995	295.638	246.957	461.266	3.29922	5.32508	410.594	413.836	410.718	410.608	414.843	420.727	428.925	4.37543	271.793	140.593	5.6	443.754	439.123	544.979	458.94	422.966	444.678	425.89	417.756	287.488	2.15826	-213.499	-83.7133	649.934	649.587	403.651	325.993	7.0835
1995.25	296.268	247.521	461.605	3.85938	4.50544	410.429	413.836	410.431	410.4	414.558	420.469	428.919	4.51644	272.319	141.64	5.8	443.002	439.045	545.028	459.026	423.21	444.587	426.545	418.766	285.254	2.11456	-213.535	-83.4229	653.553	652.532	404.15	325.885	6.33582
1995.5	295.957	248.714	462.505	3.71148	4.2814	410.594	413.035	410.069	410.365	414.229	420.236	428.1	2.95216	272.327	140.11	5.7	442.804	439.179	545.908	459.992	423.305	444.529	427.42	419.652	284.781	2.04194	-213.843	-83.4026	658.369	654.65	405.239	324.514	3.93097
1995.75	295.372	251.636	463.229	3.37845	3.94047	410.594	413.035	409.97	410.409	414.064	420.028	428.202	3.05219	271.564	140.188	5.5	442.445	439.558	545.748	460.017	424.218	444.84	428.164	420.313	286.761	1.95286	-213.228	-82.5186	659.987	655.065	405.956	324.861	3.00037
1996	296.037	252.688	463.912	2.96063	4.04999	410.759	412.713	409.666	410.211	413.789	419.845	427.996	3.49716	272	141.7	5.6	441.804	439.882	545.221	459.887	425.176	445.137	429.247	421.287	287.708	1.86001	-212.236	-81.3088	664.496	658.838	406.566	326.526	3.69134
1996.25	296.982	258.258	465.647	3.44293	4.93087	410.264	412.875	409.818	410.336	413.87	419.641	428.147	2.32928	273.029	142.335	5.6	442.525	439.978	546.244	460.599	426.496	445.083	429.832	422.647	291.904	1.78913	-212.506	-80.5975	666.109	660.706	407.588	327.375	2.99138
1996.5	297.063	259.836	466.395	3.33651	4.96463	410.429	413.035	409.995	410.651	413.984	419.417	428.346	2.329	272.933	143.07	5.5	442.405	440.381	547.066	461.307	426.918	445.313	430.771	423.222	295.308	1.81537	-212.496	-80.6702	666.772	660.177	408.84	330.887	2.30977
1996.75	297.92	263.85	467.532	3.30376	4.58179	410.264	412.713	409.855	410.584	413.814	419.172	428.118	2.7667	273.826	143.822	5.2	442.365	440.127	548.1	462.503	426.999	445.057	431.443	424.258	295.266	1.76154	-212.906	-80.568	669.37	662.234	409.499	333.207	3.49531
1997	298.242	266.07	468.419	3.06736	4.82097	410.923	412.875	409.769	410.709	413.795	418.906	428.291	3.87945	273.961	144.826	5.3	442.764	440.676	548.699	463.607	426.747	445.494	431.677	425.256	297.574	1.74236	-212.471	-80.2799	672.779	663.988	410.528	333.516	4.94882
1997.25	299.075	269.153	469.723	3.30437	4.86717	410.099	412.875	409.677	410.597	413.574	418.886	428.236	2.80713	275.172	144.241	5.1	442.644	441.345	549.303	464.168	427.992	446.107	432.682	425.493	301.474	1.8295	-211.956	-79.5801	675.425	666.912	411.409	335.664	4.0736
1997.5	299.272	273.024	471.055	3.88756	4.5766	410.099	412.39	409.494	410.411	413.428	419.112	427.654	4.22483	275.396	144.344	4.9	443.24	442.065	549.925	464.708	428.912	446.82	434.087	427.156	303.386	1.66674	-211.199	-78.8709	679.414	671.113	411.938	337.809	5.1077
1997.75	299.735	273.916	471.817	3.60194	4.31947	411.251	413.357	410.139	410.937	414.094	419.582	428.405	4.64518	276.468	142.542	4.7	443.833	443.442	550.368	465.065	429.389	447.998	434.901	428.303	304.267	1.58719	-210.185	-78.5517	677.708	670.122	413.345	340.177	5.70306
1998	299.228	278.012	472.82	4.46457	4.34628	412.228	414.789	411.238	412.135	415.039	420.294	429.967	5.08517	276.011	141.815	4.6	443.002	444.944	551.047	465.563	430.002	449.279	434.869	429.179	308.114	1.24039	-209.084	-78.2267	669.518	660.232	414.421	341.29	5.9039
1998.25	301.377	280.707	473.766	4.03509	4.59145	412.875	415.104	411.387	412.301	415.212	420.822	430.047	5.25546	277.815	145.305	4.3	441.723	445.871	551.472	466.108	430.542	450.457	436.08	430.879	306.858	1.00521	-207.92	-77.7061	669.109	659.469	415.44	343.94	7.67336
1998.5	302.513	283.714	475.078	3.51565	4.12764	412.875	414.946	411.491	412.473	415.281	421.168	429.863	5.11515	278.177	149.272	4.5	440.753	447.009	551.623	466.217	431.97	451.662	437.529	432.127	309.118	1.07569	-207.012	-76.5452	670.098	659.742	416.802	344.281	6.3115
1998.75	303.817	286.042	476.757	2.91421	3.67488	412.552	415.575	412.224	413.172	415.854	421.336	430.922	5.08899	279.87	149.181	4.5	440.672	447.23	552.792	467.529	432.674	451.897	437.302	433.576	311.947	0.995121	-206.995	-76.0347	667.153	656.695	417.986	346.357	6.47213
1999	304.747	288.298	477.676	2.84428	3.75814	412.875	415.575	412.027	413.153	415.669	421.325	430.846	6.55472	280.846	149.907	4.3	440.428	448.91	552.762	467.37	433.758	453.623	439.029	434.409	314.657	1.22519	-205.651	-75.0855	673.602	661.914	418.928	349.782	7.79316
1999.25	305.968	289.92	478.415	2.6196	4.12593	412.713	415.418	412.056	412.914	415.668	421.464	430.981	6.73702	281.91	151.683	4.3	440.183	448.493	553.602	468.105	433.955	453.414	439.491	435.994	313.979	1.41407	-206.209	-75.1866	672.815	663.542	420.046	351.332	8.41953
1999.5	307.734	292.641	479.674	3.13587	4.47682	412.39	416.044	412.313	412.896	415.882	421.75	431.744	6.94219	283.794	153.071	4.3	439.978	448.615	553.915	468.732	434.789	453.432	439.52	437.293	316.04	1.40651	-205.571	-74.2417	670.833	663.975	421.294	352.035	8.94874
1999.75	309.741	295.366	481.361	2.8995	4.50481	412.39	416.511	412.544	412.865	416.064	422.183	432.281	7.67588	285.599	155.82	4.1	440.631	449.686	554.456	469.177	436.353	454.526	440.652	438.854	318.596	1.63519	-204.573	-73.0954	671.405	667.051	422.554	353.934	9.33782
2000	309.61	301.224	481.672	2.35774	4.47818	415.732	417.439	413.274	413.543	416.86	422.761	432.949	8.54014	285.278	156.351	4	440.631	452.136	555.086	469.594	436.085	456.883	442.62	440.456	317.676	2.00182	-202.386	-73.4146	668.873	664.808	424.346	355.72	9.3511
2000.25	310.926	301.055	483.558	3.46364	4.04335	413.517	417.131	413.045	413.294	416.564	423.221	432.849	9.74022	287.22	155.363	3.8	440.875	451.692	555.343	469.606	438.246	456.553	442.511	441.321	323.396	2.13331	-202.875	-71.7846	667.557	663.595	425.532	356.423	12.7167
2000.5	311.164	300.568	483.686	3.40542	3.47491	414.946	418.052	413.685	414.032	417.195	423.563	433.686	9.23262	287.307	156.165	4	439.774	452.715	555.14	469.61	438.279	457.577	443.166	442.269	321.982	2.41842	-201.788	-71.4543	665.389	660.205	426.947	359.535	9.74638
2000.75	311.91	299.983	484.259	3.98793	3.10785	413.996	418.662	413.948	414.238	417.422	423.79	434.626	9.36095	288.109	156.676	3.9	438.577	452.715	554.729	469.04	439.392	457.695	442.984	443.179	321.734	2.45882	-201.434	-70.4705	662.407	657.703	427.977	358.688	12.5112
2001	313.56	300.081	483.965	2.61058	2.69689	416.356	419.419	414.226	414.382	417.776	423.901	436.057	10.0179	289.975	157.546	4.2	436.31	454.072	554.707	468.874	439.07	456.296	441.587	443.633	316.427	2.35311	-200.591	-70.7413	661.15	657.842	429.037	358.49	11.9189
2001.25	315.276	297.413	484.5	1.07889	2.76821	414.313	417.899	413.339	413.645	416.955	423.804	434.876	9.97155	291.03	161.707	4.4	434.207	453.712	554.02	467.836	440.627	456.35	442.914	443.669	315.704	2.50179	-200.511	-69.5199	665.157	660.245	429.475	355.025	12.4254
2001.5	315.304	283.02	484.187	2.21698	2.79359	413.996	417.592	413.395	414.121	417.04	423.496	434.722	9.30357	292.121	157.762	4.6	431.971	453.586	553.495	466.714	441.172	456.591	443.543	443.787	313.859	2.18641	-200.824	-69.3077	660.975	650.773	429.74	354.057	11.5809
2001.75	316.687	286.614	484.453	0.909129	2.80139	413.357	418.052	413.237	414.545	416.91	422.976	435.376	12.4906	292.823	161.709	5.3	430.316	454.52	552.846	465.678	442.498	457.852	444.346	445.055	308.54	1.96861	-200.135	-68.3924	662.831	645.52	429.853	352.854	16.1013
2002	318.825	274.226	485.397	0.478779	3.45011	411.741	416.2	412.331	414.162	416.218	422.242	433.534	10.874	294.989	163.745	5.7	430.542	454.604	552.177	464.856	444.38	457.054	445.796	445.244	311.834	1.62656	-198.997	-66.7806	674.606	653.088	430.205	351.748	13.4907
2002.25	319.977	272.269	485.907	0.0709418	3.75896	412.066	416.2	412.56	413.971	416.399	421.598	433.306	10.3203	296.255	164.477	5.9	431.793	454.715	552.671	465.067	444.701	457.132	446.797	446.107	312.236	1.34104	-199.357	-66.7645	678.106	662.021	430.804	353.073	12.8199
2002.5	320.83	273.128	486.397	-0.0843662	2.80112	411.415	415.888	412.323	413.312	416.133	421.048	433.052	9.65184	296.94	165.974	5.8	432.325	454.701	552.52	464.712	445.588	457.118	447.358	446.865	311.914	1.45888	-199.21	-66.1234	681.355	670.208	431.792	353.365	12.3025
2002.75	321.975	271.578	486.479	-0.503667	2.33959	411.578	414.946	411.408	412.21	415.329	420.591	432.006	9.57465	298.258	166.453	5.7	432.281	454.336	552.633	464.87	445.409	456.955	448.375	447.336	311.838	1.66708	-199.465	-66.1547	689.447	680.849	432.362	353.819	12.3486
2003	322.968	269.758	486.987	-1.3208	1.92303	410.759	414.472	411.058	411.682	415.089	420.231	431.706	9.33203	299.511	166.447	5.8	432.942	453.98	552.063	464.327	446.431	456.262	448.934	447.856	312.432	1.99697	-199.134	-65.0762	689.589	682.6	433.297	352.901	12.4133
2003.25	324.415	269.051	487.908	-0.162812	1.71209	410.923	414.313	411.078	412.184	415.109	419.889	431.486	8.93098	301.096	167.368	6	432.281	456.05	551.707	463.816	448.072	458.026	450.503	448.726	312.633	1.90791	-197.638	-63.7996	693.625	682.329	434.129	352.771	12.7796
2003.5	324.517	264.679	489.58	-1.26385	2.22555	409.933	413.677	411.072	412.001	414.99	419.567	430.781	7.45638	300.737	169.228	6.2	432.942	456.595	551.941	464.138	449.913	458.568	451.847	450.257	315.964	2.00778	-196.806	-62.3612	698.138	688.816	434.668	353.939	8.37168
2003.75	325.185	273.132	490.721	-1.05826	2.30524	410.264	413.677	411.024	411.708	414.876	419.263	430.613	9.25723	301.705	168.775	6	433.99	457.477	552.354	464.698	450.696	459.269	452.697	450.941	319.512	1.98143	-196.246	-61.6338	703.183	696.291	436.004	357.099	11.0316
2004	326.337	270.401	491.305	-2.54837	1.80418	409.434	412.39	410.11	410.604	414.122	418.979	429.23	7.39194	303.223	168.53	5.7	434.726	456.685	552.816	465.02	451.038	458.201	453.306	451.811	319.7	2.21582	-196.591	-61.5111	712.182	707.285	436.812	359.419	10.4382
2004.25	327.243	273.912	492.065	-2.40972	1.86995	409.767	412.066	410.372	410.531	414.356	418.608	428.703	8.23808	303.916	170.248	5.6	435.328	457.741	552.867	465.139	451.745	458.968	454.412	452.32	323.588	2.73005	-195.35	-60.802	714.425	712.117	437.709	359.772	10.9013
2004.5	328.207	278.591	492.93	-1.28143	1.46139	410.429	411.904	410.369	410.496	414.312	418.15	428.358	7.87936	304.941	170.98	5.5	435.884	458.825	553.319	465.781	452.154	459.735	455.631	453.199	325.202	2.84194	-194.737	-60.3896	718.97	716.95	438.29	362.407	10.0315
2004.75	328.321	280.575	493.794	-1.02551	1.12958	409.601	411.904	410.376	410.23	414.279	417.605	428.518	8.71687	305.152	170.728	5.5	437.24	458.458	553.521	466.036	452.852	458.907	454.993	454.31	327.468	3.04376	-195.022	-59.7267	717.181	717.15	439.223	363.666	10.7187
2005	329.096	288.11	494.858	-1.34383	1.19155	408.429	410.594	408.671	406.911	412.76	416.969	427.39	7.87443	306.281	170.131	5.3	438.411	458.62	554.033	466.312	453.784	459.332	456.286	454.669	330.438	3.10512	-194.887	-59.1757	726.389	737.206	440.374	365.482	10.2769
2005.25	329.498	288.57	495.384	-0.0921423	1.17427	408.261	409.601	408.417	406.747	412.499	416.322	426.351	8.28378	306.388	171.675	5.2	438.535	458.246	554.549	467.156	453.502	458.898	456.771	455.695	329.49	2.98573	-195.423	-59.1652	727.656	737.895	440.797	367.501	10.3477
2005.5	330.653	290.429	496.226	-0.476723	0.956283	407.754	410.264	408.223	406.346	412.234	415.665	427.318	7.93041	307.589	172.656	5	437.66	458.046	554.817	467.283	454.327	458.45	455.769	456.635	330.875	3.25705	-194.689	-58.591	729.594	741.144	441.683	367.462	9.66706
2005.75	330.678	292.263	496.798	0.695382	1.17567	407.584	408.429	407.323	405.273	411.437	414.995	425.335	8.51601	307.418	173.431	5	438.203	457.825	555.021	467.787	454.496	457.987	457.748	457.036	334.355	3.31433	-195.871	-58.2225	735.43	747.63	442.838	368.254	10.7869
2006	331.893	297.874	498.008	1.16691	1.40586	408.429	408.429	407.323	405.471	411.46	414.314	425.147	8.71705	308.811	173.962	4.7	438.743	459.428	555.849	468.602	455.164	458.984	458.559	457.846	335.956	3.16414	-194.314	-57.8414	739.474	750.307	443.829	369.557	12.488
2006.25	332.546	298.029	498.287	1.31769	1.80332	407.754	408.261	406.962	404.845	411.153	413.993	425.05	7.95683	308.909	176.708	4.7	438.908	458.427	556.103	468.981	455.106	458.158	458.027	458.324	335.035	3.26668	-194.646	-57.8157	740.805	753.203	444.348	371.527	9.49852
2006.5	332.785	297.499	498.375	2.16447	1.85778	407.754	406.903	406.488	404.443	410.784	414.036	423.557	8.07106	309.3	176.39	4.7	438.743	457.648	556.602	469.56	454.566	457.369	458.922	458.922	333.871	3.03889	-195.494	-58.2271	743.455	755.26	445.09	370.473	10.6418
2006.75	333.744	300.317	499.147	3.49054	1.9874	408.598	408.092	407.45	405.498	411.633	414.442	425.042	8.1668	310.14	177.799	4.4	438.369	459.705	557.052	469.921	455.211	459.302	459.089	459.407	331.906	2.6426	-193.701	-57.9054	738.765	750.632	445.737	369.735	10.5918
2007	334.292	299.393	499.214	0.535741	1.69461	410.099	408.933	408.846	406.823	412.982	415.206	425.797	7.80517	310.672	178.422	4.6	438.618	461.147	556.959	469.983	455.229	460.35	459.451	459.748	330.515	2.98539	-191.896	-57.745	733.361	746.451	446.242	368.47	10.1406
2007.25	335.417	299.485	499.96	2.57161	2.10725	408.766	408.261	408.053	406.066	412.138	415.954	425.157	7.53366	311.554	180.437	4.5	439.239	460.246	557.273	470.103	456.053	459.276	459.492	460.304	331.361	2.73941	-192.974	-57.3139	737.582	750.097	446.7	367.357	9.9776
2007.5	336.577	298.046	500.646	3.4973	2.3563	407.923	409.434	408.297	406.438	412.258	416.685	426.685	6.73673	312.821	181.201	4.7	439.115	460.056	557.044	469.737	457.173	458.978	458.344	460.981	330.516	2.3737	-193.119	-56.3984	732.521	744.798	447.275	368.066	8.79188
2007.75	337.602	297.045	501.02	2.23438	1.82726	408.261	409.601	408.802	406.495	412.703	417.4	426.644	7.36366	313.871	182.132	4.7	439.198	459.725	557.23	469.695	457.468	458.695	458.898	461.689	328.293	2.43274	-192.934	-56.2099	729.302	745.153	448.032	367.517	9.16525
2008	339.052	292.637	500.333	0.465455	1.77052	409.767	410.429	409.481	407.834	413.51	418.099	427.703	7.15129	315.597	182.563	5	438.95	459.589	557.11	469.426	456.585	458.445	458.165	461.766	324.467	1.89281	-193.162	-56.7767	723.23	735.167	448.897	365.853	8.65852
2008.25	340.63	271.923	500.874	-0.472501	2.12783	408.429	409.933	409.145	407.242	413.116	418.371	427.258	6.05787	316.79	185.563	5	437.701	458.447	556.868	468.896	457.54	457.521	458.823	462.535	322.684	1.75884	-193.757	-55.994	722.081	736.125	449.489	362.036	7.25761
2008.5	342.348	278.592	500.393	-1.10168	1.75225	408.261	408.092	408.815	407.567	412.905	418.219	425.325	5.44261	318.607	186.914	5.8	434.467	457.759	556.056	467.81	457.785	457.098	460.978	462.14	319.672	2.11109	-195.072	-55.663	722.351	731.415	450.554	360.332	6.68963
2008.75	341.958	273.242	498.212	-0.0761491	1.37211	410.099	409.767	410.97	411.916	414.941	417.641	427.789	6.14761	318.046	187.16	6.5	429.91	461.058	554.278	465.413	457.223	461.101	460.003	459.298	311.24	1.88122	-192.764	-56.0656	692.55	679.772	450.618	356.991	6.242
2009	341.248	243.369	496.824	-0.830721	1.1864	406.389	408.933	407.368	407.232	411.835	416.63	428.083	10.8198	317.452	186.006	7.8	423.844	458.22	552.216	462.776	457.99	458.835	457.007	458.147	298.123	1.55026	-192.138	-55.3914	713.807	713.831	448.433	348.571	12.084
2009.25	343.073	218.559	496.678	0.784206	2.35975	407.414	409.601	408.125	407.458	412.554	415.617	429.004	10.4488	319.348	187.583	9	420.668	460.588	550.649	460.59	459.891	461.073	459.585	458.299	290.577	0.953586	-190.576	-53.9718	717.089	721.605	447.213	339.543	13.2088
2009.5	343.919	220.018	496.989	0.208032	3.25301	406.56	409.268	406.922	405.958	411.51	414.602	428.306	9.35347	320.437	187.513	9.5	422.147	461.358	549.476	459.343	461.505	461.144	461.485	459.537	288.397	0.263658	-190.559	-52.4874	728.845	735.129	447.446	334.422	11.5286
2009.75	343.923	228.838	497.948	-1.13361	3.08198	405.872	407.244	406.2	404.798	410.814	413.586	426.013	7.857	320.898	185.775	10	424.085	461.947	549.407	459.322	462.712	461.024	463.996	459.904	295.724	0.378023	-190.714	-51.4592	735.545	744.524	448.362	334.482	9.65252
2010	344.028	223.874	498.399	-1.27134	3.24599	404.305	405.526	404.976	403.677	409.703	412.569	424.152	5.78432	321.384	184.393	9.8	426.643	461.185	549.544	459.427	463.106	460.024	464.595	460.445	298.531	0.470678	-191.549	-51.1456	741.367	749.276	448.977	338.551	8.09884
2010.25	345.018	227.303	499.342	-1.68221	2.40272	404.655	405.526	405.76	404.602	410.361	411.92	423.933	3.36161	321.95	187.016	9.9	429.32	462.284	550.577	460.255	463.494	460.767	464.639	460.908	303.128	1.08728	-190.696	-51.2354	741.842	748.908	449.514	340.589	5.57317
2010.5	344.974	233.666	500.014	-1.66982	1.23492	404.305	404.305	404.834	404.111	409.285	411.647	422.54	3.9146	321.813	187.349	9.4	431.303	462.796	550.608	460.691	464.06	460.667	465.103	461.391	306.048	1.55174	-189.918	-50.5942	750.329	754.248	449.811	344.257	4.94047
2010.75	344.135	235.584	500.643	-1.91123	1.10218	403.777	405.004	404.616	404.118	408.985	411.754	423.285	3.04137	321.065	186.155	9.4	432.015	463.185	550.955	461.217	464.364	460.007	463.763	462.43	305.163	1.76115	-190.189	-50.3122	752.116	754.581	450.291	346.373	3.54357
2011	342.739	239.496	500.26	-1.59584	1.59523	406.217	406.903	406.306	405.61	410.482	412.238	425.27	1.32194	320.153	182.889	9.1	432.722	464.864	551.189	461.509	463.517	461.304	464.079	463.239	303.185	1.86477	-189.783	-50.9289	742.5	746.606	451.213	346.466	1.13992
2011.25	342.945	235.847	500.969	-2.90141	1.06543	404.655	405.004	405.46	405.211	409.62	412.461	423.263	0.265179	320.539	182.368	9.1	432.986	464.442	551.703	462.134	463.83	459.517	464.637	463.707	306.559	2.14457	-191.125	-50.7335	748.997	749.915	452.037	345.398	0.845765
2011.5	342.145	239.862	501.202	-2.27952	0.159668	404.83	404.83	405.166	405.419	409.373	412.422	423.082	-2.59758	319.751	181.538	9	433.729	464.969	552.172	462.667	463.573	459.165	464.302	464.09	306.677	2.267	-191.172	-50.9697	751.021	748.515	452.677	347.285	-3.20225
2011.75	341.49	241.855	502.328	-0.53084	0.152266	402.535	403.777	403.434	403.968	407.671	412.123	422.172	-3.21193	318.969	181.369	8.8	434.294	463.748	552.713	463.35	464.365	457.545	464.05	464.633	313.767	1.8944	-192.873	-50.3854	758.706	754.518	453.052	347.514	-4.73785
2012	341.313	250.153	502.985	-2.09306	0.0479606	404.13	404.83	403.922	402.625	408.23	411.561	422.848	-2.84801	319.42	178.665	8.3	434.726	466.055	553.131	464.172	464.379	459.854	465.562	465.28	315.938	1.98871	-191.167	-50.1459	760.887	768.253	453.407	352.974	-3.67412
2012.25	340.491	248.756	503.464	-1.69272	0.131799	403.601	404.48	404.119	403.156	408.253	411.193	422.556	-1.32332	318.537	178.093	8.2	434.856	466.686	553.156	464.221	464.964	460.012	465.509	465.311	318.458	1.69153	-191.241	-49.6916	759.77	765.193	453.897	355.077	-0.748294
2012.5	339.904	251.189	503.533	-2.24516	-0.0546106	403.424	405.004	403.921	402.754	408.076	411.022	423.073	-2.28526	318.34	175.905	8.2	434.381	466.795	554.022	464.639	464.689	459.589	464.143	465.316	317.678	1.69794	-191.407	-50.4889	760.04	766.744	453.956	356.722	-3.35187
2012.75	339.025	252.806	503.591	-1.37529	-0.22239	406.217	405.352	405.41	404.343	409.45	411.049	423.239	-2.63132	317.908	173.141	7.8	434.467	469.393	554.378	465.167	464.198	460.952	465.685	465.763	316.969	1.92906	-190.668	-50.7869	759.287	765.487	453.906	356.342	-4.12755
2013	337.938	271.917	504.319	-1.36601	0.192706	403.424	404.305	404.214	403.101	408.281	411.273	422.182	-1.59635	316.926	171.606	8	434.726	467.132	554.468	465.493	464.495	459.5	465.472	466.228	320.358	1.75729	-191.808	-50.149	760.085	766.496	454.262	356.244	-1.33892
2013.25	337.472	286.665	504.487	-0.86821	0.4505	404.655	404.655	404.746	403.881	408.751	411.362	422.609	-1.44434	316.453	171.188	7.6	434.683	468.669	554.574	465.738	464.645	460.56	466.057	466.243	321.661	1.54617	-190.639	-50.0871	761.021	765.87	454.573	359.095	-3.66006
2013.5	336.924	274.497	505.224	-2.00796	1.23813	403.954	404.83	404.68	403.643	408.538	411.317	422.829	-0.919405	315.715	171.435	7.3	434.64	468.783	555.109	466.367	464.974	459.966	465.166	466.566	324.577	1.47187	-191.003	-49.8855	761.805	767.726	454.631	359.877	-1.7203
2013.75	336.574	283.923	506.185	-2.04325	1.12031	402.892	404.83	404.352	403.237	408.208	411.136	422.824	0.723927	315.489	170.575	7.2	435.157	469.294	555.628	466.787	465.798	459.898	465.103	467.311	325.777	1.62636	-190.983	-49.4429	763.926	770.269	455.014	361.822	-0.825479
2014	336.331	282.684	505.902	-1.68742	1.06413	405.004	406.389	405.523	404.159	409.347	410.821	424.758	1.9092	315.795	168.51	6.6	435.628	470.723	555.764	467.277	464.876	461.668	465.805	467.844	324.462	1.69921	-190.071	-49.862	759.317	767.582	455.832	362.697	3.13319
2014.25	336.294	282.488	506.891	-2.08756	0.626788	403.601	405.004	404.174	403.236	408.127	410.767	422.855	2.90442	315.583	169.95	6.2	436.734	470.507	556.602	467.938	465.598	460.335	466.192	468.719	327.042	1.99655	-190.76	-49.7107	767.276	772.467	456.419	361.817	3.79491
2014.5	336.983	282.318	508.093	-1.6736	0.58621	403.069	404.305	403.868	403.126	407.772	410.974	421.745	2.97708	316.303	169.894	6.2	436.691	471.12	557.011	468.655	466.221	460.406	467.17	469.475	329.312	1.91046	-190.36	-48.9177	769.467	773.403	457.15	364.234	3.58569
2014.75	336.764	281.724	508.659	-0.503572	0.761964	404.305	404.655	404.102	403.56	408.096	411.442	421.91	3.5062	315.897	170.663	5.7	436.818	471.87	558.015	469.914	465.611	461.274	467.677	470.467	330.216	1.51804	-189.716	-49.3562	771.065	773.74	457.869	366.129	3.40142
2015	336.881	287.623	509.187	0.0812286	0.893291	404.48	405.699	404.622	404.322	408.494	412.166	423.44	4.54504	316.146	169.608	5.7	435.457	472.187	558.527	470.389	465.285	463.641	468.481	470.671	332.696	1.07338	-188.107	-49.3403	768.501	769.676	458.843	367.106	5.69615
2015.25	337.65	284.377	509.826	-2.22423	1.06162	404.83	406.732	404.817	404.114	408.729	412.665	423.671	4.67625	316.595	171.925	5.4	434.12	472.689	558.874	470.686	466.199	463.734	467.984	471.271	332.309	1.10504	-187.81	-49.048	768.483	772.347	459.016	368.964	6.45283
2015.5	337.927	282.767	510.307	-1.2271	1.22658	404.83	406.732	405.131	404.766	408.955	412.942	423.448	4.44193	316.786	171.952	5.2	433.99	473.461		470.557	466.702	463.479	468.159	471.906	332.72	0.993419			766.664	768.327	459.554	369.032	5.6966
2015.75	337.987	291.06	510.543	-0.813462	1.11911	406.044	407.584	406.875	406.635	410.6	412.999	426.386	5.19359	317.244	170.452	5	433.073			#NUM!	#NUM!	464.214	467.795	472.358	332.114	1.07089			759.252	760.115	460.204	369.477	6.10825
2016	338.15	281.09	510.741	-0.235629	0.712394	405.872	407.414	405.999	405.641	409.764	412.836	424.298	4.96789	316.843	172.106	4.9	432.81			#NUM!	#NUM!	463.736	467.917	472.709	331.232	1.20761			762.11	763.801	460.672	369.154	6.17084
2016.25	337.825	280.851	511.088	-2.05208	0.536265	406.732	408.598	406.741	405.767	410.393	412.714	426.062	5.16082	317.105	170.103	5	432.634			#NUM!	#NUM!	464.072	467.41	473.684	329.025	1.21707			759.92	766.087	461.128	368.39	6.61518
2016.5	338.192	282.621	511.948	-1.1139	0.307065	406.732	408.261	406.295	405.65	409.999	412.633	425.642	4.407	317.533	168.478	4.9	432.766			#NUM!	#NUM!	464.105	468.836	474.424	329.661	1.25627			765.026	768.69	462.086	367.229	5.09169
2016.75	338.236	280.658	512.468	-1.72807	0.56758	405.004	408.429	405.441	404.641	409.119	412.592	425.733	4.67419	317.224	169.07	4.8	432.722			#NUM!	#NUM!	462.436	467.69	475.277	331.899	1.56242			767.564	772.17	462.749	368.095	5.6827
																										1.92025			765.397	773.053	463.538	370.057	6.48572
																																	6.3244
																																	5.03917

## Sheet: data_raw
114.855	108.715	295.875	-5.04039	-3.34289	417.285	415.888	416.68	412.401	419.642	421.081	424.451		252.862	99.3156	5.42039	319.867
112.053	94.5223	295.853	-5.55179	-4.00679	418.814	416.356	416.365	412.428	419.356	421.039	425.188		253.47	98.9154	6.21179	320.275
110.518	107.73	297.814	-7.29518	-5.81268	417.439	415.888	416.178	411.695	419.034	420.992	424.813		253.908	118.214	8.14518	326.194
112.356	106.096	298.937	-3.50435	-3.60293	417.592	414.155	414.948	411.734	417.983	420.939	422.917		254.385	125.951	6.06293	340.12
115.699	102.313	300.257	-3.66105	-3.41059	417.592	412.713	414.054	410.901	417.119	420.965	421.597		255.424	131.147	5.87309	345.947
117.841	94.8547	300.92	-5.9058	-3.5816	417.592	413.996	415.254	412.117	418.305	421.07	422.922		255.348	133.701	6.0466	344.042
122.252	96.0156	301.392	1.2941	-1.49928	416.667	413.035	414.457	412.701	417.721	421.254	422.107		255.898	131.433	3.96678	348.738
126.756	89.436	299.806	2.44907	-0.0584213	416.976	413.196	414.514	413.467	418.013	421.517	422.664		255.598	114.336	2.52842	343.399
131.007	82.0101	299.081	3.68187	1.73731	417.131	413.677	414.997	414.742	418.543	421.484	423.574		257.126	97.5173	0.735189	335.69
131.779	80.4983	300.44	4.10836	4.23835	415.261	412.066	413.833	413.629	417.595	421.157	422.036		257.506	107.014	-1.76335	339.786
130.756	78.1314	299.566	0.93191	4.1678	415.888	413.836	415.058	413.404	418.733	420.531	424.242		258.872	101.788	-1.6903	328.091
129.276	71.1052	303.593	2.40053	4.18317	414.63	412.552	414.214	412.284	417.771	419.602	422.49		260.69	124.061	-1.70317	340.453
130.26	104.842	306.487	-0.564077	3.09918	415.261	411.415	413.801	410.761	417.528	418.979	420.844		262.369	134.958	-0.646681	352.342
128.395	126.783	310.365	-7.09975	0.234652	413.996	410.099	413.382	408.706	417.158	418.668	419.123		267.374	144.267	2.19035	364.806
134.33	133.585	312.543	-4.99521	-1.33963	414.155	410.099	412.825	407.842	416.875	418.672	419.002		264.494	158.154	3.73713	373.29
145.513	146.471	314.147	-11.8612	-5.00007	413.677	411.578	414.16	409.198	418.259	418.99	420.531		266.741	149.138	7.37007	370.623
156.59	140.338	315.95	-0.834375	-5.19264	414.946	413.035	414.584	412.745	418.81	419.437	422.226		264.09	152.805	7.51764	370.377
167.467	138.827	317.719	0.24915	-3.50042	413.196	412.713	414.168	414.088	418.698	420.01	422.03		265.07	144.126	5.78042	371.601
172.703	144.095	317.761	-3.71468	-3.28278	414.155	412.39	413.759	412.941	418.541	420.707	421.82		265.616	134.579	5.51778	374.715
174.595	147.417	318.644	1.08593	-0.148493	414.63	414.155	415.246	414.397	419.946	421.527	423.578		266.154	136.195	2.33849	368.888
178.677	146.411	318.588	0.014204	0.053652	415.418	414.946	415.689	414.839	420.373	422.214	424.565		267.671	126.618	2.15135	364.021
180.148	145.509	319.678	-1.17728	-0.350455	415.888	415.575	416.003	415.054	420.674	422.772	425.13		268.069	133.498	2.57046	364.021
182.494	151.75	322.817	0.307638	0.620124	415.732	414.946	415.51	414.714	420.142	423.202	424.139		271.375	139.079	1.61488	374.715
184.807	153.791	324.601	1.51013	0.643674	415.888	414.946	415.476	414.344	420.066	423.507	424.046		272.83	140.6	1.60633	376.815
186.848	154.274	325.35	1.29178	1.55473	416.2	415.732	415.934	414.503	420.4	423.74	425.042		273.337	141.022	1.44193	374.95
185.14	153.049	324.821	0.538665	1.84622	416.356	416.2	416.048	414.515	420.461	423.902	425.713		273.261	139.513	1.07045	372.086
184.934	144.13	323.177	0.146282	1.62255	417.592	419.419	417.965	417.174	422.152	423.994	429.481		272.739	130.71	1.02079	352.636
182.538	138.786	322.603	-0.493861	1.11322	417.899	417.746	416.278	415.527	420.674	424.015	427.913		273.174	129.043	1.32678	359.731
179.901	138.434	322.621	0.213831	1.0554	417.131	416.821	415.242	414.567	419.832	423.703	426.972		274.167	128.314	1.29127	363.231
178.472	138.362	323.971	1.08487	1.52195	416.356	415.732	414.199	413.426	418.876	423.054	425.897		275.261	134.701	0.82472	368.638
178.547	140.799	326.025	0.406785	1.81374	415.732	414.63	413.359	412.847	418.108	422.063	424.648		277.093	139.678	0.659594	377.506
178.817	147.039	328.959	-0.313216	2.02223	413.996	412.713	412.259	411.765	416.984	420.718	422.437		279.284	149.395	0.624433	388.773
178.903	150.565	330.406	-0.660176	1.7654	414.155	412.875	412.649	412.359	417.333	419.961	422.48		280.688	154.492	0.997935	391.402
179.925	152.837	331.758	-1.15021	1.16996	414.63	413.517	413.162	412.468	417.832	419.805	423.097		281.622	156.518	1.7767	391.602
178.416	154.919	332.689	-0.399657	0.619185	414.789	413.517	413.126	412.234	417.672	420.253	423.199		282.524	161.331	2.29082	394.352
179.123	155.274	332.316	-1.54015	0.00495166	416.667	414.789	413.956	412.892	418.429	421.297	424.687		282.1	159.58	2.89505	389.995
181.692	156.183	332.796	-1.16178	-0.189617	417.592	415.104	414.157	412.815	418.621	422.047	425.129		282.168	156.966	3.27295	390.399
180.6	154.566	332.861	-2.05919	-0.404361	417.746	415.261	414.127	413.475	418.626	422.509	425.509		282.257	157.547	3.67769	389.792
183.068	157.175	334.27	0.389532	-0.174563	417.746	415.418	414.414	413.229	418.855	422.688	425.746		283.591	155.375	3.6479	391.602
185.803	159.064	335.144	-1.37922	-0.379331	416.976	414.946	413.954	412.991	418.399	422.584	425.291		284.04	155.028	3.78266	394.546
185.568	155.98	334.903	0.241425	0.0773039	417.746	415.418	414.19	413.483	418.584	422.608	426.015		284.144	154.578	3.54936	391.801
186.289	155.333	335.703	0.0643251	0.695682	417.131	415.732	414.347	413.673	418.748	422.759	426.532		284.974	155.586	3.23098	389.792
188.095	149.165	334.162	1.26792	0.451947	417.899	416.821	414.922	414.296	419.268	423.036	428.164		284.947	143.952	3.18139	381.331
187.085	142.841	331.788	-0.873628	0.152511	418.965	417.746	415.431	414.936	419.809	423.439	429.765		283.947	136.876	2.88749	367.63
190.052	139.987	332.299	-0.563522	0.319608	417.746	416.667	414.409	414.031	418.993	423.493	428.844		284.517	134.024	2.60373	370.377
191.119	144.55	334.956	-0.0511726	1.4299	417.746	415.575	413.646	413.139	418.615	423.201	427.519		286.002	143.858	2.0701	380.221
193.476	150.579	337.61	2.13859	2.18507	415.888	414.155	412.706	412.081	417.533	422.557	425.657		287.178	154.271	1.61493	392.395
192.302	153.023	339.23	0.837084	2.70774	416.356	413.677	413.017	412.541	417.586	421.557	424.952		289.198	157.698	1.28226	399.452
193.207	158.257	341.482	1.83456	3.11893	415.732	413.035	412.27	411.785	416.894	421.035	423.923		290.837	164.606	1.13774	407.923
193.549	157.128	341.261	1.55577	3.19483	416.2	414.789	413.263	413.031	417.766	421	425.918		292.058	157.487	1.3085	399.268
192.409	156.381	341.652	2.50457	3.01133	416.821	414.946	413.338	413.465	417.865	421.451	425.921		292.324	160.511	1.572	399.82
190.854	165.161	344.062	3.54506	3.20916	416.511	414.63	413.234	413.036	417.803	422.383	425.259		293.2	171.25	1.27751	407.073
191.763	162.573	343.59	1.78517	2.90014	418.358	416.044	414.288	414.239	418.776	423	426.925		294.628	160.64	1.35986	400.369
194.62	162.683	343.745	0.495572	2.43343	418.205	415.888	414.155	414.404	418.789	423.307	426.87		294.147	159.382	1.39991	398.527
195.785	159.395	342.395	0.503675	2.42403	419.57	416.2	414.268	414.468	419.023	423.307	427.457		294.298	146.107	1.46263	394.158
197.182	158.472	343.164	1.78651	2.4119	419.117	416.511	414.302	414.401	419.059	423.001	427.944		294.334	149.103	1.37477	391.602
197.836	159.187	345.04	1.4524	2.56704	417.439	415.261	413.424	413.888	418.292	422.723	426.551		295.577	155.912	1.22296	399.82
199.705	162.916	346.738	1.35902	2.9879	416.821	414.946	413.042	413.449	417.982	422.474	425.891		296.206	163.467	0.9921	404.655
202.188	167.22	348.833	1.35341	3.19367	416.511	413.996	412.277	412.743	417.281	422.254	424.839		298.076	165.407	0.779665	412.39
204.33	167.976	350.639	0.699113	2.84515	416.044	414.155	412.653	413.503	417.693	422.062	424.957		299.074	170.348	1.17151	413.677
204.995	169.049	351.601	1.63402	2.63722	416.511	414.789	412.921	413.825	417.933	421.846	425.405		300.363	168.637	1.23611	413.517
207.315	172.555	352.521	1.98297	2.73988	415.732	414.155	412.476	413.346	417.526	421.603	424.795		301.203	169.942	1.25012	416.2
208.127	172.618	352.86	1.80516	2.65615	415.888	413.517	411.879	413.135	417.05	421.334	424.148		302.654	166.395	1.24718	420.32
207.778	174.186	353.926	0.958344	2.66346	416.044	413.517	412.183	413.556	417.313	421.04	424.136		303.132	170.736	1.22988	420.767
207.977	176.691	355.299	2.59039	2.93005	415.575	412.875	411.788	412.986	416.93	420.819	423.408		304.169	172.546	1.03329	425.135
211.805	179.844	357.268	2.78228	3.13487	414.472	412.875	411.704	412.841	416.801	420.674	423.244		305.874	175.357	0.898459	427.249
211.878	180.189	358.121	0.830504	2.80038	414.946	412.875	411.731	412.789	416.922	420.603	423.27		306.43	177.157	1.31962	429.046
212.55	178.628	360.202	2.00895	2.97053	413.677	412.228	411.18	412.356	416.409	420.608	422.604		308.481	179.811	1.20947	434.51
213.417	174.976	361.337	2.26962	2.76784	413.836	412.552	411.591	412.788	416.833	420.481	422.854		310.161	179.511	1.43216	434.769
214.007	179.011	362.584	1.4601	2.36063	413.996	412.552	411.713	412.77	416.98	420.223	422.969		311.818	180.894	1.83271	436.182
213.643	179.932	362.962	1.86064	2.56816	415.261	412.875	412.144	413.248	417.391	419.832	423.374		312.013	182.576	1.60517	435.671
213.784	184.21	365.466	2.08642	2.54503	413.836	411.415	410.904	412.087	416.254	419.307	421.682		314.1	191.676	1.6583	445.202
215.082	184.85	366.823	2.08539	2.38731	413.836	411.415	410.804	411.853	416.116	418.984	421.596		315.23	191.609	1.81936	447.734
218.889	182.435	368.765	2.00386	2.46825	412.552	411.578	410.891	411.866	416.233	418.864	421.779		316.853	194.404	1.77842	449.2
221.702	186.322	371.125	1.43962	2.47466	411.904	411.578	410.828	411.724	416.339	418.95	421.722		319.293	195.718	1.99868	454.329
223.594	192.686	373.595	2.14248	2.59034	411.904	411.415	410.893	411.915	416.34	419.239	421.66		320.915	202.592	2.17966	457.883
225.296	194.574	373.923	0.997413	2.15584	413.196	412.39	411.602	412.37	417.042	419.558	422.709		321.087	201.2	2.62416	456.851
228.597	196.265	374.712	1.27191	2.09285	413.677	413.357	412.238	412.829	417.78	419.906	423.786		322.099	200.108	3.04715	455.177
230.012	194.937	375.597	2.07812	1.78581	413.196	413.517	412.161	413.165	417.746	420.282	423.945		322.47	201.158	3.21752	456.331
234.063	193.492	376.499	3.04302	1.55845	413.196	413.996	412.563	413.672	418.144	420.687	424.683		322.923	198.592	3.02488	453.582
234.055	193.411	376.505	1.45934	2.1056	413.836	414.155	412.656	413.609	418.295	420.967	424.957		324.149	194.214	2.7144	452.396
235.383	195.621	377.416	0.635212	2.52059	413.836	414.313	412.796	413.639	418.454	421.125	425.117		324.673	197.103	2.72608	453.475
236.653	197.611	378.224	0.200611	2.64538	413.996	413.677	412.584	413.225	418.441	421.16	424.568		325.039	199.387	2.99795	457.161
238.551	202.411	380.246	0.648261	1.94336	413.357	414.313	413.106	413.418	418.766	421.073	425.042		327.362	201.366	3.66664	458.599
239.191	202.592	381.864	0.938879	1.56157	412.875	413.836	413.032	413.569	418.736	421.15	424.565		328.771	204.498	4.18176	462.595
239.909	208.691	382.6	1.4761	1.21346	413.996	413.996	413.417	413.929	419.203	421.392	424.776		330.695	201.505	4.24654	463.084
240.299	209.899	383.064	-0.199797	1.22586	414.789	413.996	413.663	414.024	419.356	421.797	424.802		330.865	203.34	4.54414	464.535
240.281	215.707	384.636	2.13108	1.71823	414.155	414.789	413.833	414.077	419.411	422.364	425.685		331.961	209.304	4.45843	463.957
240.32	215.26	384.918	0.857465	1.69205	415.418	415.732	414.583	414.782	420.076	423	426.625		332.568	208.164	4.66129	460.817
241.31	213.467	385.519	1.33922	1.73866	416.2	416.511	415.236	415.459	420.821	423.706	427.544		332.858	209.547	5.11801	457.883
240.191	211.682	385.117	2.03257	2.32425	417.439	417.592	416.101	415.843	421.61	424.48	428.841		333.565	204.868	4.97241	452.613
240.888	206.71	384.97	2.39231	2.02706	417.899	418.662	416.88	416.533	422.465	425.319	430.191		333.966	201.438	5.33961	443.912
239.974	199.825	385.099	0.772088	2.25238	416.511	417.592	415.995	416.135	421.832	425.745	429.275		334.085	202.006	5.46095	448.3
241.329	196.903	385.989	3.19282	2.59995	416.044	417.746	415.692	415.568	421.533	425.762	429.473		335.121	202.582	4.86005	448.187
241.66	193.143	384.969	0.728962	1.93988	416.511	418.052	415.733	415.534	421.637	425.37	430.208		334.844	197.118	4.91345	442.485
241.403	194.456	387.607	-1.62551	0.956257	414.63	416.356	414.58	414.7	420.635	424.565	428.216		336.161	208.361	5.06041	457.058
241.69	191.721	388.157	-1.46286	1.29002	414.63	416.2	414.503	414.479	420.49	423.982	428.203		336.882	211.064	4.95665	459.208
242.058	192.485	388.941	1.38756	1.33787	414.155	416.044	414.338	414.234	420.403	423.626	428.016		337.649	212.464	5.14546	461.907
242.08	193.164	389.24	1.1769	1.21902	415.261	415.732	414.134	414.225	420.241	423.5	427.626		339.094	209.796	4.67098	466.155
244.153	202.314	390.935	-3.09029	1.26116	415.261	416.356	414.436	414.469	420.493	423.603	428.028		339.828	215.279	4.77217	471.402
245.192	205.284	393.234	1.30836	2.10147	413.996	416.511	414.884	414.97	420.718	423.671	428.25		341.697	220.956	4.04187	473.092
243.373	205.583	394.203	0.460118	2.37127	414.155	416.044	414.041	414.146	419.994	423.704	427.718		343.226	222.816	3.91873	477.238
244.736	205.173	395.992	0.257229	2.15469	414.63	415.575	413.794	413.561	419.822	423.702	427.156		345.247	224.488	4.21864	483.39
246.084	211.637	398.308	0.307611	2.72666	414.472	415.888	414.041	413.097	419.912	423.665	427.315		346.993	229.125	3.87667	489.41
245.644	210.243	399.318	-0.249727	1.90297	414.63	416.667	414.503	413.037	420.271	423.809	428.253		347.224	232.819	4.90369	487.748
244.02	210.15	398.81	0.596906	1.32967	416.044	416.821	414.367	413.083	420.145	424.132	428.456		347.544	229.501	5.877	489.035
244.92	212.262	399.995	0.354988	0.280778	416.356	416.667	414.09	412.403	419.893	424.635	428.461		347.567	233.876	6.47256	491.118
246.78	211.344	399.027	-0.29809	-0.160647	416.511	417.746	414.298	411.749	420.063	425.313	429.677		347.607	227.307	7.21398	486.984
247.945	209.7	399.425	-0.513776	-0.25416	415.732	417.899	414.258	411.229	419.867	425.511	429.974		348.535	228.394	7.79749	485.904
248.15	210.866	398.306	-4.46777	-0.985329	416.667	418.51	414.508	410.307	420.142	425.234	430.875		348.606	223.056	8.94866	482.27
248.686	203.182	397.817	-4.50057	-2.55255	415.575	418.205	414.166	411.108	419.896	424.477	431.109		346.641	223.796	10.2226	478.164
249.428	192.378	396.613	-2.677	-2.89978	414.63	417.131	413.319	411.875	419.285	423.229	430.569		347.096	207.459	10.4398	476.899
249.076	165.176	397.41	-0.187578	-1.62823	413.517	415.261	412.222	411.067	418.306	422.294	429.041		348.513	205.599	9.67823	485.904
250.249	190.018	399.053	-0.925036	-0.140882	412.552	413.517	411.037	409.442	417.237	421.68	427.104		350.023	212.455	8.43755	500.93
251.223	190.974	400.395	-0.650065	0.963412	412.713	413.677	411.039	409.467	417.202	421.394	427.261		351.086	214.866	7.09992	506.89
251.551	197.343	402.588	0.58462	1.81632	411.904	413.517	410.93	409.406	416.862	421.439	426.748		353.101	223.582	5.93701	516.536
250.629	200.649	403.353	0.875368	2.28955	411.741	414.313	411.45	409.646	417.271	421.427	427.668		353.86	228.234	5.48378	515.445
249.781	199.216	403.877	0.15425	2.74104	412.228	414.63	411.77	409.961	417.477	421.36	428.105		355.147	228.81	4.98896	516.307
249.928	201.486	404.715	-1.73719	2.18926	412.228	415.261	412.221	410.429	417.867	421.236	428.815		356.351	229.939	5.00074	516.078
250.829	206.079	405.877	-1.74227	1.83337	412.066	415.261	412.11	410.008	417.641	421.055	428.886		357.688	234.856	5.51996	521.548
251.699	210.062	407.658	-1.69976	1.28626	412.066	414.313	411.122	409.51	416.722	420.923	427.698		358.37	241.14	6.08374	532.252
251.697	210.074	409.255	-0.322312	1.16378	411.741	413.517	410.46	409.257	416.086	420.839	426.939		359.441	245.835	6.19288	539.181
252.055	211.799	409.742	-0.522586	1.39743	413.035	414.472	411.147	409.529	416.768	420.804	427.907		360.689	246.125	6.19923	536.831
251.88	211.498	409.91	-0.198289	1.74176	414.63	415.888	411.915	410.055	417.422	420.817	429.53		361.256	247.383	6.26824	534.663
253.972	219.68	413.644	-1.29117	1.71641	412.39	414.472	411.129	409.186	416.449	420.961	427.614		363.509	253.4	6.60359	547.939
254.484	219.2	414.552	0.117032	1.54125	412.066	415.418	411.202	409.27	416.403	421.235	428.711		363.945	256.205	6.94875	550.614
255.203	222.261	415.954	-0.0575964	1.53	411.904	415.418	411.057	408.937	416.204	421.639	428.629		364.608	258.836	7.29	555.451
254.485	223.931	416.107	2.07884	1.65844	413.996	416.667	411.926	409.438	416.987	422.171	430.04		365.158	258.938	7.44822	552.026
254.952	223.473	416.259	0.0355458	1.20429	413.517	416.976	411.898	409.156	416.785	422.696	430.59		365.43	259.117	7.90905	552.983
255.698	221.825	417.07	1.16585	0.898992	413.836	417.746	412.058	409.107	416.843	423.213	431.407		366.842	258.26	8.20434	552.186
257.157	221.062	417.36	3.92829	2.3113	414.472	418.052	411.923	409.059	416.856	423.722	431.939		367.555	256.738	8.13537	549.717
258.759	220.111	417.597	3.42545	3.52545	414.313	418.358	411.746	408.287	416.637	424.225	432.37		368.205	255.809	8.46122	547.017
259.305	214.859	415.554	4.54106	2.20683	415.261	419.268	412.866	410.224	417.779	424.367	433.882		366.18	247.068	8.26984	533.272
257.866	211.278	415.407	-1.02168	2.43161	415.732	418.205	412.134	409.239	417.158	424.149	432.815		367.293	240.026	8.52172	536.878
258.68	215.799	417.198	0.533069	3.07281	415.261	416.821	410.74	408.254	415.951	423.57	431.421		368.28	248.042	9.35052	546.001
259.746	222.151	419.163	4.81447	3.20173	413.196	416.2	410.884	408.724	415.878	422.623	430.757		368.697	257.102	9.75827	549.881
260.014	221.895	418.534	6.66559	4.40036	414.155	415.732	410.444	409.003	415.425	421.987	430.392		368.577	253.783	9.34964	548.397
259.116	219.844	419.607	7.55769	5.91937	413.357	414.63	409.01	407.972	414.085	421.666	429.24	5.40022	368.753	258.673	8.9273	555.218
260.87	214.375	418.504	6.40186	6.14657	414.155	415.261	409.068	408.099	414.299	421.665	430.102	5.36282	367.726	255.514	7.9401	550.898
260.794	210.209	416.873	6.93768	7.56904	416.044	415.732	409.523	408.816	414.836	421.983	431.004	3.21467	368.31	245.226	6.7243	540.178
261.525	208.981	417.386	7.78676	7.7335	415.575	415.261	408.647	408.338	413.98	422.109	430.507	4.18125	368.398	244.894	6.1965	546.468
262.032	201.154	417.054	5.74954	7.36813	415.732	415.418	408.927	408.68	414.273	422.041	430.812	5.51381	369.327	243.393	5.74854	545.404
264.079	196.699	417.175	3.38737	5.62201	415.104	416.044	409.139	409.072	414.487	421.782	431.689	2.41906	371.157	234.639	5.04466	542.803
264.793	198.659	418.434	4.47294	6.00749	414.472	415.418	408.799	409.231	414.1	421.327	430.915	9.51332	372.139	236.717	4.55584	549.962
265.737	204.787	420.691	5.51786	6.54276	412.875	414.313	408.317	408.591	413.52	420.908	429.606	11.6483	374.342	244.24	4.00057	561.568
267.278	204.614	422.634	4.91966	7.98612	411.415	413.836	407.976	408.129	413.072	420.525	428.727	13.4685	376.351	249.284	3.64054	567.401
265.448	207.168	424.684	5.75035	8.40437	411.415	413.677	407.956	408.442	412.993	420.177	428.269	15.5133	377.858	258.227	3.2823	573.205
267.21	214.962	426.677	4.76096	8.47304	412.066	412.713	407.727	408.437	412.793	419.866	427.02	17.1953	378.744	266.793	3.47029	581.89
269.429	217.032	428.375	6.17086	9.52296	411.578	413.196	407.807	408.566	412.817	419.65	427.295	16.219	380.246	269.392	3.67704	582.364
270.242	215.652	429.341	6.83212	9.40774	411.741	413.677	407.928	409.189	412.932	419.53	427.824	14.4107	380.964	270.983	3.45893	580.994
272.23	216.227	430.183	7.26144	8.38718	411.904	413.677	407.893	409.355	412.929	419.507	427.804	12.5111	382.278	269.502	3.35615	583.802
273.343	225.615	431.139	3.05252	8.08507	411.741	413.836	408.221	409.931	413.214	419.58	428.173	14.7121	383.979	265.669	3.49826	585.192
275.485	217.968	432.103	5.69034	7.62994	411.578	413.996	408.581	410.395	413.447	419.847	428.67	14.1176	385.187	267.193	3.18339	586.221
277.709	224.41	433.586	4.52002	7.33525	411.087	413.517	408.477	410.482	413.348	420.306	428.011	10.256	387.242	265.971	3.00142	591.053
278.409	224.773	434.373	5.01723	6.84253	412.39	414.946	409.424	410.851	414.177	420.955	429.701	7.68356	387.649	269.872	2.91747	585.708
278.786	227.045	435.297	5.13131	6.33139	412.228	415.104	409.626	411.624	414.339	421.791	430.651	4.87734	388.722	269.852	2.22527	583.1
280.677	224.482	435.784	4.57613	5.57201	412.39	415.732	410.069	411.739	414.745	422.366	431.204	8.30668	389.344	268.515	2.03133	578.874
282.989	226.493	436.723	3.96921	5.45014	413.035	416.2	410.777	412.114	415.296	422.687	431.783	7.2356	391.182	265.755	1.85653	575.448
282.568	231.74	437.193	2.77113	5.34028	414.155	416.356	411.437	412.287	415.971	422.755	431.973	4.68105	391.814	265.904	1.92305	575.162
283.301	231.605	438.028	3.08951	5.16983	414.472	416.2	411.509	412.315	416.051	422.571	431.669	7.20319	392.309	268.716	2.02351	578.659
284.322	243.242	439.161	3.03159	6.03869	413.996	415.418	410.721	411.397	415.392	422.412	430.88	6.30259	393.981	268.454	2.30464	589.413
284.653	240.53	440.05	2.74579	6.30117	414.155	414.946	410.225	410.985	414.908	422.279	430.201	7.40499	395.331	267.934	2.5755	595.687
285.597	240.87	441.735	3.01585	6.37152	414.155	415.575	410.615	411.335	415.229	422.171	430.638	4.51255	395.635	274.839	2.75182	596.307
285.109	241.644	442.305	2.71991	5.47745	414.789	415.104	410.601	411.228	415.328	422.089	429.997	6.97487	397.4	269.98	2.93921	597.762
285.419	242.882	443.592	1.96067	5.63556	414.789	415.261	410.911	411.315	415.427	422.031	430.075	6.37333	398.243	271.804	3.27444	601.396
284.925	244.374	444.139	1.92763	5.36102	414.63	415.418	410.782	411.127	415.292	421.998	430.097	7.45761	399.115	271.402	3.73898	602.996
286.635	245.395	445.399	3.93655	5.14286	413.996	414.789	410.124	410.604	414.726	421.99	429.302	7.22975	400.399	272.733	3.81381	608.723
286.567	248.54	446.483	4.21823	5.15244	413.836	415.575	410.407	410.497	414.899	422.006	430.217	4.87265	400.961	276.05	4.05423	604.95
288.101	247.192	447.247	4.46456	4.66008	412.552	415.732	410.523	410.903	414.904	422.134	430.391	9.06333	401.707	274.565	4.11326	603.044
288.969	246.327	447.981	4.94699	4.46075	412.228	415.888	410.577	411.304	414.989	422.372	430.498	8.03305	402.533	273.381	3.64592	603.189
289.638	244.767	448.222	4.99217	4.45215	413.196	416.667	411.379	411.739	415.733	422.72	431.348	3.80986	403.091	272.659	3.45451	599.321
291.352	244.74	449.299	3.2028	4.87246	413.357	416.511	411.401	411.846	415.809	423.176	431.198	3.00216	404.256	273.034	3.55087	602.466
291.523	243.767	449.688	3.66975	5.1471	413.517	416.2	411.274	411.743	415.784	423.438	430.898	6.49943	404.44	272.404	3.52957	607.166
291.581	244.148	449.704	4.03146	5.00988	413.677	416.976	411.955	411.651	416.418	423.506	431.791	3.32547	405.193	270.108	3.69346	600.906
293.197	243.749	448.827	4.07395	4.59116	414.472	416.821	411.435	411.298	416.003	423.382	431.874	0.516643	404.961	263.882	3.80551	602.731
293.525	248.25	448.365	2.27508	4.33423	413.996	415.575	410.901	411.387	415.643	423.065	430.872	-1.85239	404.124	260.438	3.68244	611.81
293.583	240.099	449.15	2.9737	4.80355	413.677	415.732	411.407	411.796	415.97	422.951	431.073	-0.0344179	404.821	259.985	3.32645	611.258
293.312	237.05	449.642	2.70796	4.79267	413.357	416.044	411.718	411.924	416.199	423.041	431.44	0.874471	405.26	261.498	3.14733	610.791
293.099	233.639	450.09	2.88385	4.44682	413.836	416.667	412.253	412.381	416.596	423.335	432.004	0.0961995	405.42	264.221	2.89985	611.036
294.191	230.11	451.235	1.9676	4.93161	414.155	416.821	412.575	412.773	416.928	423.831	432.204	0.222478	407.435	261.49	2.37172	616.647
294.445	230.007	452.337	1.22705	5.04328	413.836	417.131	412.934	412.874	417.235	424.144	432.392	1.85421	408.148	266.577	2.33338	616.919
295.22	229.784	453.313	1.35219	4.53684	413.677	417.439	413.442	413.531	417.567	424.274	432.805	0.561	409.394	267.202	2.07982	613.816
294.906	232.705	454.296	0.100592	4.50019	413.035	417.131	413.207	413.375	417.335	424.223	432.286	3.42857	410.59	269.759	2.24314	618.105
293.642	229.258	454.448	0.59964	3.89487	412.228	416.976	412.821	412.872	416.984	423.99	432.344	2.53881	410.963	271.577	2.38513	617.649
293.735	235.292	455.047	0.467323	3.63494	413.035	416.511	412.674	412.75	416.775	423.679	431.578	3.28947	411.929	271.95	2.35506	623.323
293.936	235.007	455.624	1.0046	3.2172	412.39	416.356	412.582	412.832	416.681	423.289	431.511	1.21862	412.952	271.569	2.39946	626.073
294.151	241.796	456.907	0.769913	3.33454	412.228	415.261	412.033	412.258	416.142	422.818	430.317	0.673393	413.844	276.086	2.27213	635.211
293.097	242.494	457.851	0.911653	3.87754	410.923	414.63	411.716	411.944	415.827	422.266	429.813	3.61875	414.823	279.739	2.18913	636.578
293.943	246.684	459.213	1.71461	5.00353	411.251	414.472	411.74	411.986	415.839	421.78	429.397	2.8859	415.658	284.356	2.07981	640.44
295.716	247.455	459.842	2.33098	5.26262	411.087	413.836	411.126	411.304	415.254	421.361	428.92	3.67958	416.64	282.783	2.07071	645.912
295.137	245.884	460.955	2.69216	5.76402	410.429	413.357	410.751	410.942	414.936	421.01	428.287	3.75162	417.616	286.565	2.07265	649.693
295.638	246.957	461.266	3.29922	5.32508	410.594	413.836	410.718	410.608	414.843	420.727	428.925	4.37543	417.756	287.488	2.15826	649.934
296.268	247.521	461.605	3.85938	4.50544	410.429	413.836	410.431	410.4	414.558	420.469	428.919	4.51644	418.766	285.254	2.11456	653.553
295.957	248.714	462.505	3.71148	4.2814	410.594	413.035	410.069	410.365	414.229	420.236	428.1	2.95216	419.652	284.781	2.04194	658.369
295.372	251.636	463.229	3.37845	3.94047	410.594	413.035	409.97	410.409	414.064	420.028	428.202	3.05219	420.313	286.761	1.95286	659.987
296.037	252.688	463.912	2.96063	4.04999	410.759	412.713	409.666	410.211	413.789	419.845	427.996	3.49716	421.287	287.708	1.86001	664.496
296.982	258.258	465.647	3.44293	4.93087	410.264	412.875	409.818	410.336	413.87	419.641	428.147	2.32928	422.647	291.904	1.78913	666.109
297.063	259.836	466.395	3.33651	4.96463	410.429	413.035	409.995	410.651	413.984	419.417	428.346	2.329	423.222	295.308	1.81537	666.772
297.92	263.85	467.532	3.30376	4.58179	410.264	412.713	409.855	410.584	413.814	419.172	428.118	2.7667	424.258	295.266	1.76154	669.37
298.242	266.07	468.419	3.06736	4.82097	410.923	412.875	409.769	410.709	413.795	418.906	428.291	3.87945	425.256	297.574	1.74236	672.779
299.075	269.153	469.723	3.30437	4.86717	410.099	412.875	409.677	410.597	413.574	418.886	428.236	2.80713	425.493	301.474	1.8295	675.425
299.272	273.024	471.055	3.88756	4.5766	410.099	412.39	409.494	410.411	413.428	419.112	427.654	4.22483	427.156	303.386	1.66674	679.414
299.735	273.916	471.817	3.60194	4.31947	411.251	413.357	410.139	410.937	414.094	419.582	428.405	4.64518	428.303	304.267	1.58719	677.708
299.228	278.012	472.82	4.46457	4.34628	412.228	414.789	411.238	412.135	415.039	420.294	429.967	5.08517	429.179	308.114	1.24039	669.518
301.377	280.707	473.766	4.03509	4.59145	412.875	415.104	411.387	412.301	415.212	420.822	430.047	5.25546	430.879	306.858	1.00521	669.109
302.513	283.714	475.078	3.51565	4.12764	412.875	414.946	411.491	412.473	415.281	421.168	429.863	5.11515	432.127	309.118	1.07569	670.098
303.817	286.042	476.757	2.91421	3.67488	412.552	415.575	412.224	413.172	415.854	421.336	430.922	5.08899	433.576	311.947	0.995121	667.153
304.747	288.298	477.676	2.84428	3.75814	412.875	415.575	412.027	413.153	415.669	421.325	430.846	6.55472	434.409	314.657	1.22519	673.602
305.968	289.92	478.415	2.6196	4.12593	412.713	415.418	412.056	412.914	415.668	421.464	430.981	6.73702	435.994	313.979	1.41407	672.815
307.734	292.641	479.674	3.13587	4.47682	412.39	416.044	412.313	412.896	415.882	421.75	431.744	6.94219	437.293	316.04	1.40651	670.833
309.741	295.366	481.361	2.8995	4.50481	412.39	416.511	412.544	412.865	416.064	422.183	432.281	7.67588	438.854	318.596	1.63519	671.405
309.61	301.224	481.672	2.35774	4.47818	415.732	417.439	413.274	413.543	416.86	422.761	432.949	8.54014	440.456	317.676	2.00182	668.873
310.926	301.055	483.558	3.46364	4.04335	413.517	417.131	413.045	413.294	416.564	423.221	432.849	9.74022	441.321	323.396	2.13331	667.557
311.164	300.568	483.686	3.40542	3.47491	414.946	418.052	413.685	414.032	417.195	423.563	433.686	9.23262	442.269	321.982	2.41842	665.389
311.91	299.983	484.259	3.98793	3.10785	413.996	418.662	413.948	414.238	417.422	423.79	434.626	9.36095	443.179	321.734	2.45882	662.407
313.56	300.081	483.965	2.61058	2.69689	416.356	419.419	414.226	414.382	417.776	423.901	436.057	10.0179	443.633	316.427	2.35311	661.15
315.276	297.413	484.5	1.07889	2.76821	414.313	417.899	413.339	413.645	416.955	423.804	434.876	9.97155	443.669	315.704	2.50179	665.157
315.304	283.02	484.187	2.21698	2.79359	413.996	417.592	413.395	414.121	417.04	423.496	434.722	9.30357	443.787	313.859	2.18641	660.975
316.687	286.614	484.453	0.909129	2.80139	413.357	418.052	413.237	414.545	416.91	422.976	435.376	12.4906	445.055	308.54	1.96861	662.831
318.825	274.226	485.397	0.478779	3.45011	411.741	416.2	412.331	414.162	416.218	422.242	433.534	10.874	445.244	311.834	1.62656	674.606
319.977	272.269	485.907	0.0709418	3.75896	412.066	416.2	412.56	413.971	416.399	421.598	433.306	10.3203	446.107	312.236	1.34104	678.106
320.83	273.128	486.397	-0.0843662	2.80112	411.415	415.888	412.323	413.312	416.133	421.048	433.052	9.65184	446.865	311.914	1.45888	681.355
321.975	271.578	486.479	-0.503667	2.33959	411.578	414.946	411.408	412.21	415.329	420.591	432.006	9.57465	447.336	311.838	1.66708	689.447
322.968	269.758	486.987	-1.3208	1.92303	410.759	414.472	411.058	411.682	415.089	420.231	431.706	9.33203	447.856	312.432	1.99697	689.589
324.415	269.051	487.908	-0.162812	1.71209	410.923	414.313	411.078	412.184	415.109	419.889	431.486	8.93098	448.726	312.633	1.90791	693.625
324.517	264.679	489.58	-1.26385	2.22555	409.933	413.677	411.072	412.001	414.99	419.567	430.781	7.45638	450.257	315.964	2.00778	698.138
325.185	273.132	490.721	-1.05826	2.30524	410.264	413.677	411.024	411.708	414.876	419.263	430.613	9.25723	450.941	319.512	1.98143	703.183
326.337	270.401	491.305	-2.54837	1.80418	409.434	412.39	410.11	410.604	414.122	418.979	429.23	7.39194	451.811	319.7	2.21582	712.182
327.243	273.912	492.065	-2.40972	1.86995	409.767	412.066	410.372	410.531	414.356	418.608	428.703	8.23808	452.32	323.588	2.73005	714.425
328.207	278.591	492.93	-1.28143	1.46139	410.429	411.904	410.369	410.496	414.312	418.15	428.358	7.87936	453.199	325.202	2.84194	718.97
328.321	280.575	493.794	-1.02551	1.12958	409.601	411.904	410.376	410.23	414.279	417.605	428.518	8.71687	454.31	327.468	3.04376	717.181
329.096	288.11	494.858	-1.34383	1.19155	408.429	410.594	408.671	406.911	412.76	416.969	427.39	7.87443	454.669	330.438	3.10512	726.389
329.498	288.57	495.384	-0.0921423	1.17427	408.261	409.601	408.417	406.747	412.499	416.322	426.351	8.28378	455.695	329.49	2.98573	727.656
330.653	290.429	496.226	-0.476723	0.956283	407.754	410.264	408.223	406.346	412.234	415.665	427.318	7.93041	456.635	330.875	3.25705	729.594
330.678	292.263	496.798	0.695382	1.17567	407.584	408.429	407.323	405.273	411.437	414.995	425.335	8.51601	457.036	334.355	3.31433	735.43
331.893	297.874	498.008	1.16691	1.40586	408.429	408.429	407.323	405.471	411.46	414.314	425.147	8.71705	457.846	335.956	3.16414	739.474
332.546	298.029	498.287	1.31769	1.80332	407.754	408.261	406.962	404.845	411.153	413.993	425.05	7.95683	458.324	335.035	3.26668	740.805
332.785	297.499	498.375	2.16447	1.85778	407.754	406.903	406.488	404.443	410.784	414.036	423.557	8.07106	458.922	333.871	3.03889	743.455
333.744	300.317	499.147	3.49054	1.9874	408.598	408.092	407.45	405.498	411.633	414.442	425.042	8.1668	459.407	331.906	2.6426	738.765
334.292	299.393	499.214	0.535741	1.69461	410.099	408.933	408.846	406.823	412.982	415.206	425.797	7.80517	459.748	330.515	2.98539	733.361
335.417	299.485	499.96	2.57161	2.10725	408.766	408.261	408.053	406.066	412.138	415.954	425.157	7.53366	460.304	331.361	2.73941	737.582
336.577	298.046	500.646	3.4973	2.3563	407.923	409.434	408.297	406.438	412.258	416.685	426.685	6.73673	460.981	330.516	2.3737	732.521
337.602	297.045	501.02	2.23438	1.82726	408.261	409.601	408.802	406.495	412.703	417.4	426.644	7.36366	461.689	328.293	2.43274	729.302
339.052	292.637	500.333	0.465455	1.77052	409.767	410.429	409.481	407.834	413.51	418.099	427.703	7.15129	461.766	324.467	1.89281	723.23
340.63	271.923	500.874	-0.472501	2.12783	408.429	409.933	409.145	407.242	413.116	418.371	427.258	6.05787	462.535	322.684	1.75884	722.081
342.348	278.592	500.393	-1.10168	1.75225	408.261	408.092	408.815	407.567	412.905	418.219	425.325	5.44261	462.14	319.672	2.11109	722.351
341.958	273.242	498.212	-0.0761491	1.37211	410.099	409.767	410.97	411.916	414.941	417.641	427.789	6.14761	459.298	311.24	1.88122	692.55
341.248	243.369	496.824	-0.830721	1.1864	406.389	408.933	407.368	407.232	411.835	416.63	428.083	10.8198	458.147	298.123	1.55026	713.807
343.073	218.559	496.678	0.784206	2.35975	407.414	409.601	408.125	407.458	412.554	415.617	429.004	10.4488	458.299	290.577	0.953586	717.089
343.919	220.018	496.989	0.208032	3.25301	406.56	409.268	406.922	405.958	411.51	414.602	428.306	9.35347	459.537	288.397	0.263658	728.845
343.923	228.838	497.948	-1.13361	3.08198	405.872	407.244	406.2	404.798	410.814	413.586	426.013	7.857	459.904	295.724	0.378023	735.545
344.028	223.874	498.399	-1.27134	3.24599	404.305	405.526	404.976	403.677	409.703	412.569	424.152	5.78432	460.445	298.531	0.470678	741.367
345.018	227.303	499.342	-1.68221	2.40272	404.655	405.526	405.76	404.602	410.361	411.92	423.933	3.36161	460.908	303.128	1.08728	741.842
344.974	233.666	500.014	-1.66982	1.23492	404.305	404.305	404.834	404.111	409.285	411.647	422.54	3.9146	461.391	306.048	1.55174	750.329
344.135	235.584	500.643	-1.91123	1.10218	403.777	405.004	404.616	404.118	408.985	411.754	423.285	3.04137	462.43	305.163	1.76115	752.116
342.739	239.496	500.26	-1.59584	1.59523	406.217	406.903	406.306	405.61	410.482	412.238	425.27	1.32194	463.239	303.185	1.86477	742.5
342.945	235.847	500.969	-2.90141	1.06543	404.655	405.004	405.46	405.211	409.62	412.461	423.263	0.265179	463.707	306.559	2.14457	748.997
342.145	239.862	501.202	-2.27952	0.159668	404.83	404.83	405.166	405.419	409.373	412.422	423.082	-2.59758	464.09	306.677	2.267	751.021
341.49	241.855	502.328	-0.53084	0.152266	402.535	403.777	403.434	403.968	407.671	412.123	422.172	-3.21193	464.633	313.767	1.8944	758.706
341.313	250.153	502.985	-2.09306	0.0479606	404.13	404.83	403.922	402.625	408.23	411.561	422.848	-2.84801	465.28	315.938	1.98871	760.887
340.491	248.756	503.464	-1.69272	0.131799	403.601	404.48	404.119	403.156	408.253	411.193	422.556	-1.32332	465.311	318.458	1.69153	759.77
339.904	251.189	503.533	-2.24516	-0.0546106	403.424	405.004	403.921	402.754	408.076	411.022	423.073	-2.28526	465.316	317.678	1.69794	760.04
339.025	252.806	503.591	-1.37529	-0.22239	406.217	405.352	405.41	404.343	409.45	411.049	423.239	-2.63132	465.763	316.969	1.92906	759.287
337.938	271.917	504.319	-1.36601	0.192706	403.424	404.305	404.214	403.101	408.281	411.273	422.182	-1.59635	466.228	320.358	1.75729	760.085
337.472	286.665	504.487	-0.86821	0.4505	404.655	404.655	404.746	403.881	408.751	411.362	422.609	-1.44434	466.243	321.661	1.54617	761.021
336.924	274.497	505.224	-2.00796	1.23813	403.954	404.83	404.68	403.643	408.538	411.317	422.829	-0.919405	466.566	324.577	1.47187	761.805
336.574	283.923	506.185	-2.04325	1.12031	402.892	404.83	404.352	403.237	408.208	411.136	422.824	0.723927	467.311	325.777	1.62636	763.926
336.331	282.684	505.902	-1.68742	1.06413	405.004	406.389	405.523	404.159	409.347	410.821	424.758	1.9092	467.844	324.462	1.69921	759.317
336.294	282.488	506.891	-2.08756	0.626788	403.601	405.004	404.174	403.236	408.127	410.767	422.855	2.90442	468.719	327.042	1.99655	767.276
336.983	282.318	508.093	-1.6736	0.58621	403.069	404.305	403.868	403.126	407.772	410.974	421.745	2.97708	469.475	329.312	1.91046	769.467
336.764	281.724	508.659	-0.503572	0.761964	404.305	404.655	404.102	403.56	408.096	411.442	421.91	3.5062	470.467	330.216	1.51804	771.065
336.881	287.623	509.187	0.0812286	0.893291	404.48	405.699	404.622	404.322	408.494	412.166	423.44	4.54504	470.671	332.696	1.07338	768.501
337.65	284.377	509.826	-2.22423	1.06162	404.83	406.732	404.817	404.114	408.729	412.665	423.671	4.67625	471.271	332.309	1.10504	768.483
337.927	282.767	510.307	-1.2271	1.22658	404.83	406.732	405.131	404.766	408.955	412.942	423.448	4.44193	471.906	332.72	0.993419	766.664
337.987	291.06	510.543	-0.813462	1.11911	406.044	407.584	406.875	406.635	410.6	412.999	426.386	5.19359	472.358	332.114	1.07089	759.252
338.15	281.09	510.741	-0.235629	0.712394	405.872	407.414	405.999	405.641	409.764	412.836	424.298	4.96789	472.709	331.232	1.20761	762.11
337.825	280.851	511.088	-2.05208	0.536265	406.732	408.598	406.741	405.767	410.393	412.714	426.062	5.16082	473.684	329.025	1.21707	759.92
338.192	282.621	511.948	-1.1139	0.307065	406.732	408.261	406.295	405.65	409.999	412.633	425.642	4.407	474.424	329.661	1.25627	765.026
338.236	280.658	512.468	-1.72807	0.56758	405.004	408.429	405.441	404.641	409.119	412.592	425.733	4.67419	475.277	331.899	1.56242	767.564
