# Supplementary material for: Workers, capitalists, and the government: fiscal policy and income (re)distribution
Source: J Monet Econ. 2021 Apr;119:58–74. doi: 10.1016/j.jmoneco.2021.01.004 (PMC8100925; doi:10.1016/j.jmoneco.2021.01.004)
Supplement: Supplementary Data S2 — Supplementary Raw Research Data. This is open data under the CC BY license http://creativecommons.org/licenses/by/4.0/ [file mmc2.zip › TANK-CW_Replication-main/Empirical evidence/VAR/Functions/PlotShaded.m]

% Fills area between mData(:,1) and mData(:,2) with light grey, starting at
% TimeOrigin

function PlotArea = PlotShaded(mData,TimeOrigin,TimeEnd)
ColorShaded = [0.9, 0.9, 0.9];
%TimeEnd = size(mData,1)-1;
PlotArea=fill([TimeOrigin:TimeEnd TimeEnd:-1:TimeOrigin],[mData(:,1)' flipud(mData(:,2))'],ColorShaded);
set(PlotArea,'EdgeAlpha',0);
end
