# Supplementary material for: Workers, capitalists, and the government: fiscal policy and income (re)distribution
Source: J Monet Econ. 2021 Apr;119:58–74. doi: 10.1016/j.jmoneco.2021.01.004 (PMC8100925; doi:10.1016/j.jmoneco.2021.01.004)
Supplement: Supplementary Data S2 — Supplementary Raw Research Data. This is open data under the CC BY license http://creativecommons.org/licenses/by/4.0/ [file mmc2.zip › TANK-CW_Replication-main/Empirical evidence/VAR/Functions/mlag2.m]

function [Xlag] = mlag2(X,p)
%MLAG2 Summary of this function goes here
%   Detailed explanation goes here
[Traw,N]=size(X);
Xlag=nan(Traw,N*p);
for ii=1:p
    Xlag(p+1:Traw,(N*(ii-1)+1):N*ii)=X(p+1-ii:Traw-ii,1:N);
end


% %OR:
% [Traw,N]=size(X);
% Xlag=zeros(Traw,N,p);
% for ii=1:p
%     Xlag(p+1:Traw,:,ii)=X(p+1-ii:Traw-ii,:);
% end
% Xlag=Xlag(:,:);
