# Supplementary material for: Workers, capitalists, and the government: fiscal policy and income (re)distribution
Source: J Monet Econ. 2021 Apr;119:58–74. doi: 10.1016/j.jmoneco.2021.01.004 (PMC8100925; doi:10.1016/j.jmoneco.2021.01.004)
Supplement: Supplementary Data S2 — Supplementary Raw Research Data. This is open data under the CC BY license http://creativecommons.org/licenses/by/4.0/ [file mmc2.zip › TANK-CW_Replication-main/Online appendix/Appendix B/B2-4/tank_cw.log]

Starting preprocessing of the model file ...
Found 20 equation(s).
Evaluating expressions...done
Computing static model derivatives (order 1).
Computing dynamic model derivatives (order 2).
Processing outputs ...
done
Preprocessing completed.

STEADY-STATE RESULTS:

n   		 0
nW  		 0
w   		 0
c   		 0
cC  		 0
cW  		 0
rn  		 0
r   		 0
pi  		 0
bC  		 0
bW  		 0
b   		 0
t   		 0
g   		 0
d   		 0
csl 		 0
chl 		 0
bsl 		 0
bhl 		 0
ls  		 0

EIGENVALUES:
         Modulus             Real        Imaginary

       1.712e-17        1.712e-17                0
       5.247e-17       -5.247e-17                0
          0.6801           0.6801                0
             0.9              0.9                0
           0.943            0.943                0
           1.065            1.065                0
           1.114            1.038           0.4054
           1.114            1.038          -0.4054


There are 3 eigenvalue(s) larger than 1 in modulus 
for 3 forward-looking variable(s)

The rank condition is verified.

Total computing time : 0h00m00s
