# Supplementary material for: Workers, capitalists, and the government: fiscal policy and income (re)distribution
Source: J Monet Econ. 2021 Apr;119:58–74. doi: 10.1016/j.jmoneco.2021.01.004 (PMC8100925; doi:10.1016/j.jmoneco.2021.01.004)
Supplement: Supplementary Data S2 — Supplementary Raw Research Data. This is open data under the CC BY license http://creativecommons.org/licenses/by/4.0/ [file mmc2.zip › TANK-CW_Replication-main/Online appendix/Appendix B/B2-4/tank_uh_TeX_binder.tex]

\documentclass[12pt]{article} 
\usepackage[margin=2cm]{geometry} 
\usepackage{psfrag} 
\usepackage{graphicx} 
\usepackage{epstopdf} 
\usepackage{longtable,booktabs} 
\usepackage{amsmath,amsfonts} 
\usepackage{breqn} 
\usepackage{float,morefloats,caption} 
\begin{document} 
\include{tank_uh/latex/dynamic_content} 
\include{tank_uh/latex/tank_uh_latex_definitions} 
\include{tank_uh/latex/tank_uh_latex_parameters} 
\end{document} 
