# Supplementary material for: Workers, capitalists, and the government: fiscal policy and income (re)distribution
Source: J Monet Econ. 2021 Apr;119:58–74. doi: 10.1016/j.jmoneco.2021.01.004 (PMC8100925; doi:10.1016/j.jmoneco.2021.01.004)
Supplement: Supplementary Data S2 — Supplementary Raw Research Data. This is open data under the CC BY license http://creativecommons.org/licenses/by/4.0/ [file mmc2.zip › TANK-CW_Replication-main/Online appendix/Appendix E/CW/README.md]

# IRF_Matching
Routine for Bayesian IRF matching with Dynare

1 - Make sure that files in this folder are given priority over dynare files in your usual directory

2 - Run the example IRFmatch.mod
    this files generates data from a VAR and estimates the model in the .mod file to minimize the distance between the two sets of IRFs
