# Supplementary material for: Workers, capitalists, and the government: fiscal policy and income (re)distribution
Source: J Monet Econ. 2021 Apr;119:58–74. doi: 10.1016/j.jmoneco.2021.01.004 (PMC8100925; doi:10.1016/j.jmoneco.2021.01.004)
Supplement: Supplementary Data S2 — Supplementary Raw Research Data. This is open data under the CC BY license http://creativecommons.org/licenses/by/4.0/ [file mmc2.zip › TANK-CW_Replication-main/Online appendix/Appendix E/CW/cmap.m]

function out = cmap(n)
% =======================================================================
% Returns a 1x3 row vector for RGB colors.
% =======================================================================
% cmap(n)
% -----------------------------------------------------------------------
% OPTIONAL INPUT
%   - n: number of color in the sequence
% =======================================================================
% Ambrogio Cesa Bianchi, July 2016
% ambrogio.cesabianchi@gmail.com

colors = [...
    0.000,0.447,0.741 ; % blue
    0.929,0.694,0.125 ; % yellow
    0.494,0.184,0.556 ; % purple
    0.850,0.325,0.098 ; % red
    0.466,0.674,0.188 ; % green
    0.301,0.745,0.933 ; % light blues
    0.635,0.078,0.184]; % dark red
out = colors(n,:);
