# Supplementary material for: Workers, capitalists, and the government: fiscal policy and income (re)distribution
Source: J Monet Econ. 2021 Apr;119:58–74. doi: 10.1016/j.jmoneco.2021.01.004 (PMC8100925; doi:10.1016/j.jmoneco.2021.01.004)
Supplement: Supplementary Data S2 — Supplementary Raw Research Data. This is open data under the CC BY license http://creativecommons.org/licenses/by/4.0/ [file mmc2.zip › TANK-CW_Replication-main/Online appendix/Appendix E/CW/mprint.m]

function mprint(y,info)
% PURPOSE: print an (nobs x nvar) matrix in formatted form
%---------------------------------------------------
% USAGE:     mprint(x,info) 
% where: x         = (nobs x nvar) matrix (or vector) to be printed
%        info      = a structure containing printing options
%        info.begr = beginning row to print,    (default = 1)
%        info.endr = ending row to print,       (default = nobs)
%        info.begc = beginning column to print, (default = 1
%        info.endc = ending column to print,    (default = nvar)        
%        info.cnames = an (nvar x 1) string vector of names for columns (optional)
%                      e.g. info.cnames = strvcat('col1','col2');
%                      (default = no column headings)
%        info.rnames = an (nobs+1 x 1) string vector of names for rows (optional)
%                      e.g. info.rnames = strvcat('Rows','row1','row2');
%                      (default = no row labels)
%        info.fmt    = a format string, e.g., '%12.6f' or '%12d' (default = %10.4f)
%                      or an (nvar x 1) string containing formats
%                      e.g., info.fmt=strvcat('%12.6f','%12.2f','%12d'); for nvar = 3
%        info.fid    = file-id for printing results to a file
%                      (defaults to the MATLAB command window)
%                      e.g. fid = fopen('file.out','w'); 
%        info.rflag  = 1 for row #'s printed, 0 for no row #'s (default = 0) 
%        info.width  = # of columns before wrapping occurs (default = 80)                                                  
%---------------------------------------------------
% e.g.   in.cnames = strvcat('col1','col2');
%        in.rnames = strvcat('rowlabel','row1','row2');
%        mprint(y,in), prints entire matrix, column and row headings
%        in2.endc = 3; in2.cnames = strvcat('col1','col2','col3');
%    or: mprint(y,in2), prints 3 columns of the matrix, just column headings 
%    or: mprint(y), prints entire matrix, no column headings or row labels 
% NOTES: - defaults are used for info-elements not specified
%        - default wrapping occurs at 80 columns, which varies depending on the
%          format you use, e.g. %10.2f will wrap after 8 columns
%---------------------------------------------------
% SEE ALSO: tsprint, mprint_d, lprint
%---------------------------------------------------

% written by:
% James P. LeSage, Dept of Economics
% University of Toledo
% 2801 W. Bancroft St,
% Toledo, OH 43606
% jpl@jpl.econ.utoledo.edu

% setup defaults
fid = 1; rflag = 0; cflag = 0; rnum = 0; nfmts = 1; cwidth = 80;
[nobs nvars] = size(y);
begr = 1; endr = nobs; begc = 1; endc = nvars; fmt = '%10.4f';
if nargin == 1
% rely on defaults
elseif nargin == 2
  if ~isstruct(info)
    error('mprint: you must supply the options as a structure variable'); 
  end;
fields = fieldnames(info);
nf = length(fields);
for i=1:nf
    if strcmp(fields{i},'fmt')
        fmts = info.fmt; 
  [nfmts junk] = size(fmts);
  if nfmts == nvars
   fmt = fmts;
  elseif nfmts == 1
   fmt = fmts;
  else
   error('mprint: wrong # of formats in string -- need nvar');
  end;
    elseif strcmp(fields{i},'fid')
        fid = info.fid;
    elseif strcmp(fields{i},'begc');
        begc = info.begc;
    elseif strcmp(fields{i},'begr');
        begr = info.begr;
    elseif strcmp(fields{i},'endc');
        endc = info.endc;
    elseif strcmp(fields{i},'endr');
        endr = info.endr;
    elseif strcmp(fields{i},'width');
      cwidth = info.width;
    elseif strcmp(fields{i},'cnames');
        cnames = info.cnames;
        cflag = 1;
    elseif strcmp(fields{i},'rnames');
        rnames = info.rnames;
        rflag = 1;
    elseif strcmp(fields{i},'rflag');
        rnum = info.rflag;
    end;
end;

else
error('Wrong # of arguments to mprint');
   
end; % end of if-elseif input checking


% see if the user supplied row names and set rnum
% correct her mistake if she did this
if rflag == 1
rnum = 0;
end;

% parse formats
if nfmts == 1
   f1 = strtok(fmt,'%');
   f2 = strtok(f1,'.'); 
    if strcmp(f1,f2)
     f2 = strtok(f2,'d');
     dflag = 1;
     fflag = 0;
    else
     tmp1 = strtok(fmt,'f');
     tmp2 = strtok(tmp1,'.');
     tmp1 = tmp1(2:length(tmp1));
     tmp2 = tmp2(2:length(tmp2));
     opoint = num2str(str2num(tmp1) - str2num(tmp2));
     decimal = opoint(1,length(opoint));
     f2 = strtok(f2,'f');
     fflag = 1;
     dflag = 0;
    end;
   f2 = str2num(f2);
   nwide = floor(cwidth/f2); % 80 columns divided by format
   nvar = endc-begc+1;
   nsets = ceil(nvar/nwide);
else %  wrapping in this case is based on widest format in the list
nwidev = zeros(nfmts,1);
nsetsv = zeros(nfmts,1);
f2v = zeros(nfmts,1);
dflagv = zeros(nfmts,1);
fflagv = zeros(nfmts,1);
decimalv = zeros(nfmts,1);
   for ii=1:nfmts;
   f1 = strtok(fmt(ii,:),'%');
   f2 = strtok(f1,'.');
    if strcmp(f1,f2)
     f2 = strtok(f2,'d');
     dflagv(ii,1) = 1;
     fflagv(ii,1) = 0;     
    else
     tmp1 = strtok(fmt(ii,:),'f');
     tmp2 = strtok(tmp1,'.');
     tmp1 = tmp1(2:length(tmp1));
     tmp2 = tmp2(2:length(tmp2));
     opoint = num2str(str2num(tmp1) - str2num(tmp2));
     decimalv(ii,1) = opoint(1,length(opoint));     
     f2 = strtok(f2,'f');
     fflagv(ii,1) = 1;
     dflagv(ii,1) = 0;     
    end;
   f2v(ii,1) = str2num(f2);
   nwidev(ii,1) = floor(cwidth/f2v(ii,1)); % cwidth columns divided by format
   nvar = endc-begc+1;
   nsetsv(ii,1) = ceil(nvar/nwidev(ii,1));   
end;
nsets = min(nsetsv); 
nwide = max(nwidev);
end; 

% if we have row and column labels
% adjust variable labels and column heading strings
% to match the width of the printing format

if rnum == 1
dstr = 'Obs#';
end;

if cflag == 1 % we have column headings
 [vsize nsize] = size(cnames); % error check cnames argument
 if vsize ~= nvars; error('Wrong # cnames in mprint'); end;    
 if nfmts == 1 % case of only 1 format string
  nmax = max(f2,nsize); % build format strings 
                        % based on widest format              
  sfmt = ['%', num2str(nmax)];
  sfmt = [sfmt,'s ']; 
  ffmt = ['%', num2str(nmax)];
   if dflag == 1
   ffmt = [ffmt,'d '];
   elseif fflag == 1
   ffmt = [ffmt,'.'];
   ffmt = [ffmt,decimal];
   ffmt = [ffmt,'f '];
   end;
 else % we have multiple format strings, process each
 sfmtv = []; fmtv = [];
  for ii=1:nfmts % find and parse multiple formats
  nmax = max(f2v(ii,:),nsize); % build format strings 
                        % based on widest format              
  sfmtv{ii} = ['%', num2str(nmax)];
  sfmtv{ii} = [sfmtv{ii},'s ']; 
  ffmtv{ii} = ['%', num2str(nmax)];
   if dflagv(ii,1) == 1
   ffmtv{ii} = [ffmtv{ii},'d '];
   elseif fflagv(ii,1) == 1
   ffmtv{ii} = [ffmtv{ii},'.'];
   ffmtv{ii} = [ffmtv{ii},decimalv(ii,1)];    
   ffmtv{ii} = [ffmtv{ii},'f '];
   end;
  end; % end of for ii loop
 end; % end of if-else
elseif cflag == 0 % we have no column headings
 if nfmts == 1 % case of only 1 format string
  nmax = f2; % augment format string with a space (the hard way) 
  ffmt = ['%', num2str(nmax)];
   if dflag == 1
   ffmt = [ffmt,'d '];
   elseif fflag == 1
   ffmt = [ffmt,'.'];
   ffmt = [ffmt,decimal];
   ffmt = [ffmt,'f '];
   end;
 else % we have multiple format strings, process each
 sfmtv = []; fmtv = [];
  for ii=1:nfmts % find and parse multiple formats
  nmax = f2v(ii,:); % augment format strings with a space 
  ffmtv{ii} = ['%', num2str(nmax)];
   if dflagv(ii,1) == 1
   ffmtv{ii} = [ffmtv{ii},'d '];
   elseif fflagv(ii,1) == 1
   ffmtv{ii} = [ffmtv{ii},'.'];
   ffmtv{ii} = [ffmtv{ii},decimalv(ii,1)];    
   ffmtv{ii} = [ffmtv{ii},'f '];
   end;
  end; % end of for ii loop
 end; % end of if-else    
end; % end of if-elseif cflag == 0,1
   
if rflag == 1 % we have row labels
 [vsize nsize] = size(rnames); % error check cnames argument
 if vsize ~= nobs+1; error('Wrong # rnames in mprint'); end;  
 rfmt = ['%', num2str(nsize)]; 
 rfmt = [rfmt,'s ']; 
end; % end of if rflag == 1

if (rflag == 0 & cflag == 0)
    ffmt = fmt;
end;

% print matrix
for j=1:nsets;
 if nfmts == 1 % print row header and column headers
 if rnum == 1;fprintf(fid,'%5s ',dstr);     
     elseif rflag == 1    
  fprintf(fid,rfmt,rnames(1,:));
     end;  
     if cflag == 1
    for i = (j-1)*nwide+begc:j*nwide+begc-1
  if i <= endc
% find version #; 
  %[version,junk] = version; vers = str2num(version);
   %if vers == 5.2
   fprintf(fid,sfmt,strjust(cnames(i,:),'right'));
   %else
   %fprintf(fid,sfmt,strjust(cnames(i,:)));
   %end;
  end;
 end;
     end;
  fprintf(fid,'\n');
 else % we have multiple formats
 if rnum == 1;fprintf(fid,'%5s ',dstr);     
    elseif rflag == 1   
 fprintf(fid,rfmt,rnames(1,:));
    end;
    if cflag == 1
   for i = (j-1)*nwide+begc:j*nwide+begc-1
  if i <= endc
% find version #; 
  %[version,junk] = version; vers = str2num(version);
   %if vers == 5.2
   fprintf(fid,sfmtv{i},strjust(cnames(i,:),'right'));
   %else
   %fprintf(fid,sfmtv{i},strjust(cnames(i,:)));
   %end;
  end;
   end;
    end;
 fprintf(fid,'\n');
 end; % end of if-else nfmts
 for k = begr:endr; % print row labels and numbers in matrix
  if rnum == 1; fprintf(fid,'%5d ',k);
        elseif rflag == 1        
  fprintf(fid,rfmt,rnames(k+1,:));
        end;
  for l = (j-1)*nwide+begc:j*nwide+begc-1
   if l <= endc
    if nfmts == 1
    fprintf(fid,ffmt,y(k,l));
    else
    fprintf(fid,ffmtv{l},y(k,l));
    end;
   end;
  end; % end of for l
  fprintf(fid,'\n');
 end; % end of for k
fprintf(fid,'\n');
end; % end of for j
