# Supplementary material for: Workers, capitalists, and the government: fiscal policy and income (re)distribution
Source: J Monet Econ. 2021 Apr;119:58–74. doi: 10.1016/j.jmoneco.2021.01.004 (PMC8100925; doi:10.1016/j.jmoneco.2021.01.004)
Supplement: Supplementary Data S2 — Supplementary Raw Research Data. This is open data under the CC BY license http://creativecommons.org/licenses/by/4.0/ [file mmc2.zip › TANK-CW_Replication-main/Online appendix/Appendix E/CW/tank_cw.log]

Starting preprocessing of the model file ...
Found 57 equation(s).
Evaluating expressions...done
Computing static model derivatives (order 1).
Computing dynamic model derivatives (order 2).
Processing outputs ...
done
Preprocessing completed.

You did not declare endogenous variables after the estimation/calib_smoother command.

[Warning: Some of the parameters have no value (nuH, nuS, calvo, calvo_w) when using
initial_estimation_checks. If these parameters are not initialized in a steadystate file or a
steady_state_model-block, Dynare may not be able to solve the model...] 
Initial value of the log posterior (or likelihood): 90.2607

MODE CHECK

Fval obtained by the minimization routine (minus the posterior/likelihood)): -90.260682
STEADY:  numerical initial values or parameters incompatible with the following equations
    52
Check whether your model is truly linear. Put "resid(1);" before "steady;" to see the problematic equations.

RESULTS FROM POSTERIOR ESTIMATION
parameters
        prior mean     mode    s.d. prior pstdev

rhoG        0.700   0.9217  0.0129 beta 0.1500 
kappa       0.100   0.0661  0.0151 beta 0.0200 
kappaw      0.100   0.0880  0.0187 beta 0.0200 
lambda      0.500   0.7416  0.1054 norm 0.1500 
phiX        4.000   1.8519  0.7323 gamm 2.0000 
psiH        0.227   0.1226  0.0622 norm 0.1000 
rho_r       0.700   0.6695  0.1360 beta 0.1500 
theta_pie   1.700   1.6930  0.1453 gamm 0.1500 
theta_y     0.100   0.0775  0.0442 gamm 0.0500 
sigmaG      1.000   0.9710  0.0365 gamm 0.0500 


Log data density [Laplace approximation] is 69.967193.

Estimation::mcmc: Multiple chains mode.
Estimation::mcmc: Old mh-files successfully erased!
Estimation::mcmc: Old metropolis.log file successfully erased!
Estimation::mcmc: Creation of a new metropolis.log file.
Estimation::mcmc: Searching for initial values...
Estimation::mcmc: Initial values found!

Estimation::mcmc: Write details about the MCMC... Ok!
Estimation::mcmc: Details about the MCMC are available in tank_cw/metropolis\tank_cw_mh_history_0.mat


Estimation::mcmc: Number of mh files: 1 per block.
Estimation::mcmc: Total number of generated files: 3.
Estimation::mcmc: Total number of iterations: 500000.
Estimation::mcmc: Current acceptance ratio per chain: 
                                                       Chain  1: 25.1182%
                                                       Chain  2: 25.0512%
                                                       Chain  3: 24.9426%
Estimation::mcmc: Total number of MH draws per chain: 500000.
Estimation::mcmc: Total number of generated MH files: 1.
Estimation::mcmc: I'll use mh-files 1 to 1.
Estimation::mcmc: In MH-file number 1 I'll start at line 250001.
Estimation::mcmc: Finally I keep 250000 draws per chain.


MCMC Inefficiency factors per block
Parameter       Block 1     Block 2     Block 3
rhoG             40.635      40.628      42.259
kappa            45.548      47.501      44.765
kappaw           45.206      48.059      43.860
lambda           36.352      44.200      41.856
phiX             59.334      64.674      64.932
psiH             83.035      99.588      91.900
rho_r            47.015      51.512      48.760
theta_pie        40.076      43.111      41.153
theta_y          55.806      55.133      63.591
sigmaG           40.267      40.292      43.911

Estimation::mcmc::diagnostics: Univariate convergence diagnostic, Brooks and Gelman (1998):
    Parameter 1...  Done! 
    Parameter 2...  Done! 
    Parameter 3...  Done! 
    Parameter 4...  Done! 
    Parameter 5...  Done! 
    Parameter 6...  Done! 
    Parameter 7...  Done! 
    Parameter 8...  Done! 
    Parameter 9...  Done! 
    Parameter 10...  Done! 

Estimation::marginal density: I'm computing the posterior mean and covariance...  Done!
Estimation::marginal density: I'm computing the posterior log marginal density (modified harmonic mean)... Done!


ESTIMATION RESULTS

Log data density is 69.959768.

parameters
            prior mean   post. mean        90% HPD interval    prior       pstdev

rhoG             0.700       0.9197      0.8982      0.9411    beta       0.1500
kappa            0.100       0.0718      0.0464      0.0968    beta       0.0200
kappaw           0.100       0.0882      0.0580      0.1178    beta       0.0200
lambda           0.500       0.7478      0.5942      0.9041    norm       0.1500
phiX             4.000       1.9629      0.7949      3.1410    gamm       2.0000
psiH             0.227       0.1515      0.0489      0.2506    norm       0.1000
rho_r            0.700       0.6396      0.4420      0.8468    beta       0.1500
theta_pie        1.700       1.7216      1.4774      1.9487    gamm       0.1500
theta_y          0.100       0.1031      0.0252      0.1778    gamm       0.0500
sigmaG           1.000       0.9712      0.9107      1.0317    gamm       0.0500
Total computing time : 2h00m02s
Note: warning(s) encountered in MATLAB/Octave code
