# Supplementary material for: Workers, capitalists, and the government: fiscal policy and income (re)distribution
Source: J Monet Econ. 2021 Apr;119:58–74. doi: 10.1016/j.jmoneco.2021.01.004 (PMC8100925; doi:10.1016/j.jmoneco.2021.01.004)
Supplement: Supplementary Data S2 — Supplementary Raw Research Data. This is open data under the CC BY license http://creativecommons.org/licenses/by/4.0/ [file mmc2.zip › TANK-CW_Replication-main/Online appendix/Appendix E/UH/tank_uh.log]

Starting preprocessing of the model file ...
Found 57 equation(s).
Evaluating expressions...done
Computing static model derivatives (order 1).
Computing dynamic model derivatives (order 2).
Processing outputs ...
done
Preprocessing completed.
back('tank_uh.driver', 'C:\Users\Cristiano Cantore\Dropbox\Gov Spending and LS\Revision\Replication kit\appendix\BIRF\rotemberg pc\UH\+tank_uh\driver.m', 776)" style="font-weight:bold">tank_uh.driver</a> (<a href="matlab: opentoline('C:\Users\Cristiano Cantore\Dropbox\Gov Spending and LS\Revision\Replication kit\appendix\BIRF\rotemberg pc\UH\+tank_uh\driver.m',776,0)">line 776</a>)
oo_recursive_=dynare_estimation(var_list_);
Error in <a href="matlab:matlab.internal.language.introspective.errorDocCallback('dynare', 'C:\dynare\4.6.2\matlab\dynare.m', 293)" style="font-weight:bold">dynare</a> (<a href="matlab: opentoline('C:\dynare\4.6.2\matlab\dynare.m',293,0)">line 293</a>)
evalin('base',[fname '.driver']) ;} 
clear all
close all
clc
dynare tank_uh
Using 64-bit preprocessor
Starting Dynare (version 4.6.2).
Calling Dynare with arguments: none
Starting preprocessing of the model file ...
Found 57 equation(s).
Evaluating expressions...done
Computing static model derivatives (order 1).
Computing dynamic model derivatives (order 2).
Processing outputs ...
done
Preprocessing completed.


You did not declare endogenous variables after the estimation/calib_smoother command.

[Warning: Some of the parameters have no value (nuH, nuS, calvo, calvo_w) when using initial_estimation_checks.
If these parameters are not initialized in a steadystate file or a steady_state_model-block, Dynare may not be
able to solve the model...] 
Initial value of the log posterior (or likelihood): 83.2929

MODE CHECK

Fval obtained by the minimization routine (minus the posterior/likelihood)): -83.292897

RESULTS FROM POSTERIOR ESTIMATION
parameters
        prior mean     mode    s.d. prior pstdev

rhoG        0.700   0.9232  0.0125 beta 0.1500 
kappa       0.100   0.0735  0.0163 beta 0.0200 
kappaw      0.100   0.0932  0.0187 beta 0.0200 
lambda      0.500   0.6241  0.0470 norm 0.1500 
phiX        4.000   2.2351  0.9607 gamm 2.0000 
rho_r       0.700   0.5253  0.1565 beta 0.1500 
theta_pie   1.700   1.6890  0.1470 gamm 0.1500 
theta_y     0.100   0.0788  0.0437 gamm 0.0500 
sigmaG      1.000   0.9646  0.0363 gamm 0.0500 


Log data density [Laplace approximation] is 65.203213.

Estimation::mcmc: Multiple chains mode.
Estimation::mcmc: Old metropolis.log file successfully erased!
Estimation::mcmc: Creation of a new metropolis.log file.
Estimation::mcmc: Searching for initial values...
Estimation::mcmc: Initial values found!

Estimation::mcmc: Write details about the MCMC... Ok!
Estimation::mcmc: Details about the MCMC are available in tank_uh/metropolis\tank_uh_mh_history_0.mat


Estimation::mcmc: Number of mh files: 1 per block.
Estimation::mcmc: Total number of generated files: 3.
Estimation::mcmc: Total number of iterations: 500000.
Estimation::mcmc: Current acceptance ratio per chain: 
                                                       Chain  1: 29.627%
                                                       Chain  2: 29.5294%
                                                       Chain  3: 29.6816%
Estimation::mcmc: Total number of MH draws per chain: 500000.
Estimation::mcmc: Total number of generated MH files: 1.
Estimation::mcmc: I'll use mh-files 1 to 1.
Estimation::mcmc: In MH-file number 1 I'll start at line 250001.
Estimation::mcmc: Finally I keep 250000 draws per chain.


MCMC Inefficiency factors per block
Parameter       Block 1     Block 2     Block 3
rhoG             34.728      33.219      31.849
kappa            35.761      32.810      30.813
kappaw           32.880      32.821      32.387
lambda           38.474      42.956      38.720
phiX             48.264      61.299      53.528
rho_r            28.313      33.413      27.982
theta_pie        34.596      30.823      33.268
theta_y          43.929      42.399      44.094
sigmaG           30.620      33.167      31.345

Estimation::mcmc::diagnostics: Univariate convergence diagnostic, Brooks and Gelman (1998):
    Parameter 1...  Done! 
    Parameter 2...  Done! 
    Parameter 3...  Done! 
    Parameter 4...  Done! 
    Parameter 5...  Done! 
    Parameter 6...  Done! 
    Parameter 7...  Done! 
    Parameter 8...  Done! 
    Parameter 9...  Done! 

Estimation::marginal density: I'm computing the posterior mean and covariance...  Done!
Estimation::marginal density: I'm computing the posterior log marginal density (modified harmonic mean)... Done!


ESTIMATION RESULTS

Log data density is 65.247770.

parameters
            prior mean   post. mean        90% HPD interval    prior       pstdev

rhoG             0.700       0.9204      0.8994      0.9413    beta       0.1500
kappa            0.100       0.0785      0.0505      0.1050    beta       0.0200
kappaw           0.100       0.0954      0.0646      0.1260    beta       0.0200
lambda           0.500       0.6110      0.5306      0.6934    norm       0.1500
phiX             4.000       2.6147      0.8880      4.2395    gamm       2.0000
rho_r            0.700       0.5516      0.3080      0.7870    beta       0.1500
theta_pie        1.700       1.7073      1.4649      1.9481    gamm       0.1500
theta_y          0.100       0.1007      0.0254      0.1717    gamm       0.0500
sigmaG           1.000       0.9664      0.9064      1.0258    gamm       0.0500
Total computing time : 1h55m57s
Note: warning(s) encountered in MATLAB/Octave code
