# Supplementary material for: Workers, capitalists, and the government: fiscal policy and income (re)distribution
Source: J Monet Econ. 2021 Apr;119:58–74. doi: 10.1016/j.jmoneco.2021.01.004 (PMC8100925; doi:10.1016/j.jmoneco.2021.01.004)
Supplement: Supplementary Data S2 — Supplementary Raw Research Data. This is open data under the CC BY license http://creativecommons.org/licenses/by/4.0/ [file mmc2.zip › TANK-CW_Replication-main/Online appendix/Appendix E/UW/tank_uw.log]

Starting preprocessing of the model file ...
Found 57 equation(s).
Evaluating expressions...done
Computing static model derivatives (order 1).
Computing dynamic model derivatives (order 2).
Processing outputs ...
done
Preprocessing completed.

You did not declare endogenous variables after the estimation/calib_smoother command.
[Warning: Some of the parameters have no value (nuH, nuS, calvo, calvo_w) when using initial_estimation_checks.
If these parameters are not initialized in a steadystate file or a steady_state_model-block, Dynare may not be
able to solve the model...] 
Initial value of the log posterior (or likelihood): 74.7745
Gradient norm 244.4798
Minimum Hessian eigenvalue 0.0033392
Maximum Hessian eigenvalue 18567.1158
 
Iteration 1
Correct for low angle: 0.00492915
Predicted improvement:        6.325754790
lambda =          1; f =          -32.8363083
lambda =    0.33333; f =          -74.2624705
lambda =    0.11111; f =          -68.6402760
lambda =   0.037037; f =          -74.5154944
lambda =   0.012346; f =          -74.8527639
Norm of dx      10.35
Predicted improvement:    29885.187121864
lambda =          1; f =         7526.6465200
lambda =    0.33333; f =          765.4377574
lambda =    0.11111; f =           17.1497185
lambda =   0.037037; f =          -65.0236811
lambda =   0.012346; f =          -73.8308202
lambda =  0.0041152; f =          -74.7042729
lambda =  0.0013717; f =          -74.7733012
lambda = 0.00045725; f =          -78.1864439
lambda = 0.00015242; f =          -82.7417823
lambda = 0.00029465; f =          -85.9894275
Norm of dx     244.48
Gradient step!!
Predicted improvement:        0.009286113
lambda =          1; f =          -85.9992040
Norm of dx  0.0015199
Done for param rhoG =   0.9155
Predicted improvement:        0.060178299
lambda =          1; f =          -86.0582110
Norm of dx   0.005492
Done for param kappa =   0.0693
Predicted improvement:        0.002077294
lambda =          1; f =          -86.0603033
Norm of dx  0.0012078
Done for param kappaw =   0.0953
Predicted improvement:        0.728860980
lambda =          1; f =          -86.5504954
Norm of dx   0.054121
Done for param lambda =   0.7573
Predicted improvement:        3.839618766
lambda =          1; f =          -72.7194863
lambda =    0.33333; f =          -88.3020985
Norm of dx     5.3115
Done for param phiX =   2.1145
Predicted improvement:        0.046704312
lambda =          1; f =          -88.3466771
Norm of dx    0.01737
Done for param psiH =   0.2057
Predicted improvement:        0.004347176
lambda =          1; f =          -88.3510958
Norm of dx  0.0077792
Done for param rho_r =   0.6918
Predicted improvement:        0.011310131
lambda =          1; f =          -88.3625491
Norm of dx   0.019451
Done for param theta_pie =   1.6634
Predicted improvement:        0.192608047
lambda =          1; f =          -88.5234737
Norm of dx   0.026781
Done for param theta_y =   0.0757
Predicted improvement:        0.309878922
lambda =          1; f =          -88.8310045
Norm of dx   0.026099
Done for param sigmaG =   0.9795
Sequence of univariate steps!!
Actual dxnorm 1.8886
FVAL          -88.831
Improvement   14.0565
Ftol          1e-05
Htol          1e-05
Gradient norm  46.9605
Minimum Hessian eigenvalue 0.0041707
Maximum Hessian eigenvalue 14787.4941
Elapsed time for iteration 1.2294 s.
 
Iteration 2
Predicted improvement:        4.406472282
lambda =          1; f =          606.1401570
lambda =    0.33333; f =          -34.2338193
lambda =    0.11111; f =          -87.5054117
lambda =   0.037037; f =          -88.8042027
lambda =   0.012346; f =          -88.8309866
lambda =  0.0041152; f =          -88.5843072
lambda =  0.0013717; f =          -88.8164708
lambda = 0.00045725; f =          -88.8322099
lambda = 0.00015242; f =          -88.8320385
lambda = 0.00029465; f =          -88.8324376
Norm of dx     29.772
Predicted improvement:     1102.644106380
lambda =          1; f =          -72.7556591
lambda =    0.33333; f =          -87.4889149
lambda =    0.11111; f =          -88.7189750
lambda =   0.037037; f =          -88.8273907
lambda =   0.012346; f =          -88.6283718
lambda =  0.0041152; f =          -88.8222154
lambda =  0.0013717; f =          -70.0655966
lambda = 0.00045725; f =          -88.1229648
lambda = 0.00015242; f =          -88.9953775
Norm of dx      46.96
Predicted improvement:        0.001904105
lambda =          1; f =          -88.9972938
Norm of dx 0.00069376
Done for param rhoG =   0.9214
Predicted improvement:        0.000813553
lambda =          1; f =          -88.9981133
Norm of dx 0.00059906
Done for param kappa =   0.0723
Predicted improvement:        0.000386621
lambda =          1; f =          -88.9984987
Norm of dx  0.0005214
Done for param kappaw =   0.0942
Predicted improvement:        0.105497984
lambda =          1; f =          -89.0946070
Norm of dx   0.020362
Done for param lambda =   0.7784
Predicted improvement:        0.028721521
lambda =          1; f =          -89.1210150
Norm of dx    0.19079
Done for param phiX =   1.9155
Predicted improvement:        0.037812704
lambda =          1; f =          -89.1573202
Norm of dx    0.01429
Done for param psiH =   0.1910
Predicted improvement:        0.008559211
lambda =          1; f =          -89.1661896
Norm of dx   0.011014
Done for param rho_r =   0.6796
Predicted improvement:        0.000495918
lambda =          1; f =          -89.1666868
Norm of dx  0.0040599
Done for param theta_pie =   1.6701
Predicted improvement:        0.001168646
lambda =          1; f =          -89.1678408
Norm of dx   0.001689
Done for param theta_y =   0.0722
Predicted improvement:        0.012117321
lambda =          1; f =          -89.1799396
Norm of dx  0.0050709
Done for param sigmaG =   0.9745
Sequence of univariate steps!!
Actual dxnorm 0.20129
FVAL          -89.1799
Improvement   0.34894
Ftol          1e-05
Htol          1e-05
Gradient norm  11.5229
Minimum Hessian eigenvalue 0.033934
Maximum Hessian eigenvalue 11848.5196
Elapsed time for iteration 1.148 s.
 
Iteration 3
Predicted improvement:        4.672995317
lambda =          1; f =          -75.1145697
lambda =    0.33333; f =          -88.6250278
lambda =    0.11111; f =          -45.6270998
lambda =   0.037037; f =          -86.0143169
lambda =   0.012346; f =          -88.7567121
lambda =  0.0041152; f =          -89.1469488
lambda =  0.0013717; f =          -89.1842179
Norm of dx     15.159
Predicted improvement:        0.003305021
lambda =          1; f =          -89.1874972
Norm of dx 0.00093316
Done for param rhoG =   0.9224
Predicted improvement:        0.000128446
lambda =          1; f =          -89.1876253
Norm of dx  0.0002422
Done for param kappa =   0.0720
Predicted improvement:        0.000143776
lambda =          1; f =          -89.1877693
Norm of dx 0.00031634
Done for param kappaw =   0.0945
Predicted improvement:        0.081390604
lambda =          1; f =          -89.2632665
Norm of dx   0.018209
Done for param lambda =   0.7979
Predicted improvement:        0.000041366
lambda =          1; f =          -89.2633080
Norm of dx  0.0063674
Done for param phiX =   1.9408
Predicted improvement:        0.025516075
lambda =          1; f =          -89.2880400
Norm of dx   0.010551
Done for param psiH =   0.1804
Predicted improvement:        0.008732329
lambda =          1; f =          -89.2970867
Norm of dx   0.011001
Done for param rho_r =   0.6712
Predicted improvement:        0.002620009
lambda =          1; f =          -89.2997242
Norm of dx  0.0091625
Done for param theta_pie =   1.6731
Predicted improvement:        0.004170637
lambda =          1; f =          -89.3037972
Norm of dx  0.0032857
Done for param theta_y =   0.0741
Predicted improvement:        0.001052706
lambda =          1; f =          -89.3048494
Norm of dx  0.0014881
Done for param sigmaG =   0.9730
Sequence of univariate steps!!
Actual dxnorm 0.034881
FVAL          -89.3048
Improvement   0.12491
Ftol          1e-05
Htol          1e-05
Gradient norm  7.4495
Minimum Hessian eigenvalue 0.018333
Maximum Hessian eigenvalue 12167.7579
Elapsed time for iteration 1.1226 s.
 
Iteration 4
Predicted improvement:        3.593958828
lambda =          1; f =          -81.3910849
lambda =    0.33333; f =          -89.1194979
lambda =    0.11111; f =           13.8270007
lambda =   0.037037; f =          -85.7261116
lambda =   0.012346; f =          -88.7863940
lambda =  0.0041152; f =          -89.2519956
lambda =  0.0013717; f =          -89.3047508
lambda = 0.00045725; f =          -89.3069953
Norm of dx     18.334
Predicted improvement:        0.001200679
lambda =          1; f =          -89.3081905
Norm of dx 0.00055988
Done for param rhoG =   0.9229
Predicted improvement:        0.000032309
lambda =          1; f =          -89.3082228
Norm of dx 0.00011896
Done for param kappa =   0.0721
Predicted improvement:        0.000188322
lambda =          1; f =          -89.3084107
Norm of dx 0.00036291
Done for param kappaw =   0.0941
Predicted improvement:        0.033580424
lambda =          1; f =          -89.3405042
Norm of dx   0.011454
Done for param lambda =   0.8098
Predicted improvement:        0.000269184
lambda =          1; f =          -89.3407751
Norm of dx   0.016199
Done for param phiX =   1.9649
Predicted improvement:        0.007423232
lambda =          1; f =          -89.3480822
Norm of dx  0.0052853
Done for param psiH =   0.1752
Predicted improvement:        0.005904465
lambda =          1; f =          -89.3541611
Norm of dx  0.0090924
Done for param rho_r =   0.6632
Predicted improvement:        0.001651809
lambda =          1; f =          -89.3558219
Norm of dx  0.0072053
Done for param theta_pie =   1.6787
Predicted improvement:        0.000462032
lambda =          1; f =          -89.3562805
Norm of dx   0.001077
Done for param theta_y =   0.0750
Predicted improvement:        0.000282754
lambda =          1; f =          -89.3565632
Norm of dx  0.0007699
Done for param sigmaG =   0.9722
Sequence of univariate steps!!
Actual dxnorm 0.029104
FVAL          -89.3566
Improvement   0.051714
Ftol          1e-05
Htol          1e-05
Gradient norm  5.0956
Minimum Hessian eigenvalue 0.017137
Maximum Hessian eigenvalue 12112.3252
Elapsed time for iteration 1.0464 s.
 
Iteration 5
Predicted improvement:        2.848402330
lambda =          1; f =          -85.3103238
lambda =    0.33333; f =          -89.3310892
lambda =    0.11111; f =          -60.9684144
lambda =   0.037037; f =          -86.2219661
lambda =   0.012346; f =          -88.8998933
lambda =  0.0041152; f =          -89.3089268
lambda =  0.0013717; f =          -89.3558239
lambda = 0.00045725; f =          -89.3581897
Norm of dx     17.605
Predicted improvement:        0.000297792
lambda =          1; f =          -89.3584869
Norm of dx 0.00027801
Done for param rhoG =   0.9232
Predicted improvement:        0.000049921
lambda =          1; f =          -89.3585367
Norm of dx 0.00018615
Done for param kappaw =   0.0939
Predicted improvement:        0.016062358
lambda =          1; f =          -89.3741276
Norm of dx  0.0078073
Done for param lambda =   0.8180
Predicted improvement:        0.000154900
lambda =          1; f =          -89.3742832
Norm of dx   0.012354
Done for param phiX =   1.9849
Predicted improvement:        0.001754857
lambda =          1; f =          -89.3760253
Norm of dx  0.0024623
Done for param psiH =   0.1728
Predicted improvement:        0.003161915
lambda =          1; f =          -89.3792560
Norm of dx  0.0067086
Done for param rho_r =   0.6576
Predicted improvement:        0.000947082
lambda =          1; f =          -89.3802070
Norm of dx  0.0054252
Done for param theta_pie =   1.6828
Predicted improvement:        0.000197352
lambda =          1; f =          -89.3804034
Norm of dx 0.00070708
Done for param theta_y =   0.0762
Predicted improvement:        0.000135419
lambda =          1; f =          -89.3805388
Norm of dx 0.00053223
Done for param sigmaG =   0.9717
Sequence of univariate steps!!
Actual dxnorm 0.022898
FVAL          -89.3805
Improvement   0.023976
Ftol          1e-05
Htol          1e-05
Gradient norm  3.4859
Minimum Hessian eigenvalue 0.012178
Maximum Hessian eigenvalue 12142.9587
Elapsed time for iteration 1.2933 s.
 
Iteration 6
Predicted improvement:        1.619039243
lambda =          1; f =          -87.9457021
lambda =    0.33333; f =          -89.0357961
lambda =    0.11111; f =          -67.7676290
lambda =   0.037037; f =          -86.9020365
lambda =   0.012346; f =          -89.0176888
lambda =  0.0041152; f =          -89.3405207
lambda =  0.0013717; f =          -89.3786207
lambda = 0.00045725; f =          -89.3812947
Norm of dx     15.875
Predicted improvement:        1.510357423
lambda =          1; f =          -88.6803956
lambda =    0.33333; f =          -89.1780372
lambda =    0.11111; f =          -72.2428772
lambda =   0.037037; f =          -87.2989559
lambda =   0.012346; f =          -89.0673515
lambda =  0.0041152; f =          -89.3410132
lambda =  0.0013717; f =          -89.3767258
lambda = 0.00045725; f =          -89.3808416
lambda = 0.00015242; f =          -89.3812661
lambda = 5.0805e-05; f =          -89.3812989
lambda = 1.6935e-05; f =          -89.3812976
lambda =  5.645e-06; f =          -89.3812959
lambda = 1.8817e-06; f =          -89.3812951
lambda = 6.2723e-07; f =          -89.3812948
lambda = 2.0908e-07; f =          -89.3812947
lambda = 6.9692e-08; f =          -89.3812947
lambda = 2.3231e-08; f =          -89.3812947
lambda = 7.7435e-09; f =          -89.3812947
lambda = 2.5812e-09; f =          -89.3812947
Norm of dx     14.251
Predicted improvement:        0.000169543
lambda =          1; f =          -89.3814682
Norm of dx 0.00020962
Done for param rhoG =   0.9234
Predicted improvement:        0.000057627
lambda =          1; f =          -89.3815257
Norm of dx 0.00019953
Done for param kappaw =   0.0937
Predicted improvement:        0.006034960
lambda =          1; f =          -89.3874599
Norm of dx  0.0047119
Done for param lambda =   0.8231
Predicted improvement:        0.000047067
lambda =          1; f =          -89.3875071
Norm of dx  0.0068508
Done for param phiX =   1.9994
Predicted improvement:        0.000236032
lambda =          1; f =          -89.3877425
Norm of dx 0.00088342
Done for param psiH =   0.1720
Predicted improvement:        0.001520308
lambda =          1; f =          -89.3892858
Norm of dx  0.0046868
Done for param rho_r =   0.6539
Predicted improvement:        0.000487461
lambda =          1; f =          -89.3897748
Norm of dx  0.0038811
Done for param theta_pie =   1.6857
Predicted improvement:        0.000255759
lambda =          1; f =          -89.3900292
Norm of dx 0.00081136
Done for param theta_y =   0.0771
Predicted improvement:        0.000089924
lambda =          1; f =          -89.3901191
Norm of dx 0.00043336
Done for param sigmaG =   0.9712
Sequence of univariate steps!!
Actual dxnorm 0.016104
FVAL          -89.3901
Improvement   0.0095802
Ftol          1e-05
Htol          1e-05
Gradient norm  2.2763
Minimum Hessian eigenvalue 0.0091859
Maximum Hessian eigenvalue 12157.4163
Elapsed time for iteration 1.6816 s.
 
Iteration 7
Predicted improvement:        0.527302077
lambda =          1; f =          -89.3575148
lambda =    0.33333; f =          -89.3795153
lambda =    0.11111; f =          -81.8452993
lambda =   0.037037; f =          -88.2656309
lambda =   0.012346; f =          -89.2345855
lambda =  0.0041152; f =          -89.3733283
lambda =  0.0013717; f =          -89.3891086
lambda = 0.00045725; f =          -89.3903239
Norm of dx      10.31
Predicted improvement:        0.511274412
lambda =          1; f =          -89.3866249
lambda =    0.33333; f =          -89.3838655
lambda =    0.11111; f =          -82.6099413
lambda =   0.037037; f =          -88.3604904
lambda =   0.012346; f =          -89.2423644
lambda =  0.0041152; f =          -89.3716343
lambda =  0.0013717; f =          -89.3880587
lambda = 0.00045725; f =          -89.3900350
lambda = 0.00015242; f =          -89.3902804
lambda = 5.0805e-05; f =          -89.3903153
lambda = 1.6935e-05; f =          -89.3903217
lambda =  5.645e-06; f =          -89.3903233
lambda = 1.8817e-06; f =          -89.3903237
lambda = 6.2723e-07; f =          -89.3903238
lambda = 2.0908e-07; f =          -89.3903239
lambda = 6.9692e-08; f =          -89.3903239
lambda = 2.3231e-08; f =          -89.3903239
lambda = 7.7435e-09; f =          -89.3903239
lambda = 2.5812e-09; f =          -89.3903239
lambda =
  -6.2723e-07
lambda = -6.2723e-07; f =          -89.3903240
Norm of dx     9.7279
Predicted improvement:        0.000087344
lambda =          1; f =          -89.3904112
Norm of dx 0.00015034
Done for param rhoG =   0.9235
Predicted improvement:        0.000049256
lambda =          1; f =          -89.3904606
Norm of dx 0.00014394
Done for param kappa =   0.0723
Predicted improvement:        0.000039930
lambda =          1; f =          -89.3905005
Norm of dx 0.00016574
Done for param kappaw =   0.0935
Predicted improvement:        0.001940488
lambda =          1; f =          -89.3924222
Norm of dx  0.0026459
Done for param lambda =   0.8260
Predicted improvement:        0.000676924
lambda =          1; f =          -89.3931057
Norm of dx  0.0031507
Done for param rho_r =   0.6514
Predicted improvement:        0.000193390
lambda =          1; f =          -89.3932995
Norm of dx  0.0024421
Done for param theta_pie =   1.6877
Predicted improvement:        0.000107788
lambda =          1; f =          -89.3934069
Norm of dx 0.00052733
Done for param theta_y =   0.0776
Predicted improvement:        0.000037258
lambda =          1; f =          -89.3934442
Norm of dx  0.0002788
Done for param sigmaG =   0.9709
Sequence of univariate steps!!
Actual dxnorm 0.0062898
FVAL          -89.3934
Improvement   0.0033251
Ftol          1e-05
Htol          1e-05
Gradient norm  1.3106
Minimum Hessian eigenvalue 0.0086046
Maximum Hessian eigenvalue 12045.2963
Elapsed time for iteration 1.574 s.
 
Iteration 8
Predicted improvement:        0.166316279
lambda =          1; f =          -88.9195076
lambda =    0.33333; f =          -61.0872400
lambda =    0.11111; f =          -86.6348229
lambda =   0.037037; f =          -88.9715015
lambda =   0.012346; f =          -89.3396574
lambda =  0.0041152; f =          -89.3878881
lambda =  0.0013717; f =          -89.3931104
lambda = 0.00045725; f =          -89.3935077
Norm of dx     5.9414
Predicted improvement:        0.008624975
lambda =          1; f =          -88.0550986
lambda =    0.33333; f =          -89.2785363
lambda =    0.11111; f =          -89.3835945
lambda =   0.037037; f =          -89.3931962
lambda =   0.012346; f =          -89.3937313
lambda =   0.023866; f =          -89.3936452
Norm of dx    0.15591
Predicted improvement:        0.000030727
lambda =          1; f =          -89.3937620
Norm of dx 8.9098e-05
Done for param rhoG =   0.9236
Predicted improvement:        0.000373204
lambda =          1; f =          -89.3941336
Norm of dx  0.0011521
Done for param lambda =   0.8274
Predicted improvement:        0.000025156
lambda =          1; f =          -89.3941588
Norm of dx  0.0002855
Done for param psiH =   0.1724
Predicted improvement:        0.000258877
lambda =          1; f =          -89.3944191
Norm of dx  0.0019601
Done for param rho_r =   0.6495
Predicted improvement:        0.000016009
lambda =          1; f =          -89.3944352
Norm of dx 0.00020213
Done for param theta_y =   0.0778
Predicted improvement:        0.000012080
lambda =          1; f =          -89.3944472
Norm of dx  0.0001587
Done for param sigmaG =   0.9708
Sequence of univariate steps!!
Actual dxnorm 0.0038853
FVAL          -89.3944
Improvement   0.0010031
Ftol          1e-05
Htol          1e-05
Gradient norm  0.8194
Minimum Hessian eigenvalue 0.0086031
Maximum Hessian eigenvalue 12014.3918
Elapsed time for iteration 0.8072 s.
 
Iteration 9
Predicted improvement:        0.073308822
lambda =          1; f =          -89.3377544
lambda =    0.33333; f =          -78.7584543
lambda =    0.11111; f =          -87.8883884
lambda =   0.037037; f =          -89.1742712
lambda =   0.012346; f =          -89.3675116
lambda =  0.0041152; f =          -89.3916842
lambda =  0.0013717; f =          -89.3942674
lambda = 0.00045725; f =          -89.3944717
Norm of dx     3.9981
Predicted improvement:        0.003071876
lambda =          1; f =          -89.3494861
lambda =    0.33333; f =          -89.3899345
lambda =    0.11111; f =          -89.3942132
lambda =   0.037037; f =          -89.3945286
lambda =   0.012346; f =          -89.3945067
Norm of dx   0.017432
Predicted improvement:        0.000013132
lambda =          1; f =          -89.3945418
Norm of dx 7.4163e-05
Done for param kappa =   0.0724
Predicted improvement:        0.000011138
lambda =          1; f =          -89.3945529
Norm of dx   8.73e-05
Done for param kappaw =   0.0934
Predicted improvement:        0.000103970
lambda =          1; f =          -89.3946567
Norm of dx 0.00060552
Done for param lambda =   0.8281
Predicted improvement:        0.000036484
lambda =          1; f =          -89.3946932
Norm of dx 0.00034489
Done for param psiH =   0.1732
Predicted improvement:        0.000076727
lambda =          1; f =          -89.3947701
Norm of dx  0.0010722
Done for param rho_r =   0.6487
Predicted improvement:        0.000013610
lambda =          1; f =          -89.3947837
Norm of dx  0.0006478
Done for param theta_pie =   1.6898
Predicted improvement:        0.000086407
lambda =          1; f =          -89.3948698
Norm of dx 0.00047423
Done for param theta_y =   0.0782
Sequence of univariate steps!!
Actual dxnorm 0.0023249
FVAL          -89.3949
Improvement   0.0004226
Ftol          1e-05
Htol          1e-05
Gradient norm  0.57244
Minimum Hessian eigenvalue 0.0081041
Maximum Hessian eigenvalue 11955.5955
Elapsed time for iteration 0.85043 s.
 
Iteration 10
Predicted improvement:        0.009717510
lambda =          1; f =          -89.3471391
lambda =    0.33333; f =          -89.3944380
lambda =    0.11111; f =          -88.9863532
lambda =   0.037037; f =          -89.3591940
lambda =   0.012346; f =          -89.3913043
lambda =  0.0041152; f =          -89.3945350
lambda =  0.0013717; f =          -89.3948507
lambda = 0.00045725; f =          -89.3948736
Norm of dx     1.1378
Predicted improvement:        0.004579380
lambda =          1; f =          -86.3842746
lambda =    0.33333; f =          -89.1983495
lambda =    0.11111; f =          -89.3751378
lambda =   0.037037; f =          -89.3928337
lambda =   0.012346; f =          -89.3946819
lambda =  0.0041152; f =          -89.3948635
lambda =  0.0013717; f =          -89.3948762
lambda = 0.00045725; f =          -89.3948752
Norm of dx    0.17341
Predicted improvement:        0.000013509
lambda =          1; f =          -89.3948897
Norm of dx 7.5139e-05
Done for param kappa =   0.0724
Predicted improvement:        0.000021936
lambda =          1; f =          -89.3949117
Norm of dx 0.00026806
Done for param psiH =   0.1735
Predicted improvement:        0.000024366
lambda =          1; f =          -89.3949361
Norm of dx  0.0006061
Done for param rho_r =   0.6479
Sequence of univariate steps!!
Actual dxnorm 0.0010078
FVAL          -89.3949
Improvement   6.6244e-05
Ftol          1e-05
Htol          1e-05
Gradient norm  0.42942
Minimum Hessian eigenvalue 0.0085844
Maximum Hessian eigenvalue 11898.6835
Elapsed time for iteration 0.83943 s.
 
Iteration 11
Predicted improvement:        0.020814222
lambda =          1; f =          -54.1586444
lambda =    0.33333; f =          -85.9042341
lambda =    0.11111; f =          -88.8492725
lambda =   0.037037; f =          -89.3219254
lambda =   0.012346; f =          -89.3864566
lambda =  0.0041152; f =          -89.3940776
lambda =  0.0013717; f =          -89.3948775
lambda = 0.00045725; f =          -89.3949422
Norm of dx     2.1358
Predicted improvement:        0.000016118
lambda =          1; f =          -89.3949671
lambda =     1.9332; f =          -89.3949754
Norm of dx 0.00051147
Predicted improvement:        0.000010918
lambda =          1; f =          -89.3949863
Norm of dx 8.6346e-05
Done for param kappaw =   0.0933
Predicted improvement:        0.000010384
lambda =          1; f =          -89.3949967
Norm of dx 0.00019041
Done for param lambda =   0.8279
Predicted improvement:        0.000015298
lambda =          1; f =          -89.3950120
Norm of dx  0.0002249
Done for param psiH =   0.1742
Sequence of univariate steps!!
Actual dxnorm 0.0014225
FVAL          -89.395
Improvement   7.5938e-05
Ftol          1e-05
Htol          1e-05
Gradient norm  0.401
Minimum Hessian eigenvalue 0.0083172
Maximum Hessian eigenvalue 11897.4352
Elapsed time for iteration 0.79567 s.
 
Iteration 12
Predicted improvement:        0.002304332
lambda =          1; f =          -89.3908510
lambda =    0.33333; f =          -88.3403588
lambda =    0.11111; f =          -89.3162278
lambda =   0.037037; f =          -89.3871482
lambda =   0.012346; f =          -89.3942034
lambda =  0.0041152; f =          -89.3949366
lambda =  0.0013717; f =          -89.3950082
lambda = 0.00045725; f =          -89.3950131
Norm of dx    0.53736
Predicted improvement:        0.000013027
lambda =          1; f =          -89.3950345
lambda =     1.9332; f =          -89.3950461
Norm of dx 0.00031955
Sequence of univariate steps!!
Actual dxnorm 0.00066991
FVAL          -89.395
Improvement   3.41e-05
Ftol          1e-05
Htol          1e-05
Gradient norm  0.37297
Minimum Hessian eigenvalue 0.0083776
Maximum Hessian eigenvalue 11895.5913
Elapsed time for iteration 0.62027 s.
 
Iteration 13
Predicted improvement:        0.000764260
lambda =          1; f =          -88.7257508
lambda =    0.33333; f =          -89.3034280
lambda =    0.11111; f =          -89.3840111
lambda =   0.037037; f =          -89.3938157
lambda =   0.012346; f =          -89.3949203
lambda =  0.0041152; f =          -89.3950362
lambda =  0.0013717; f =          -89.3950464
lambda = 0.00045725; f =          -89.3950466
lambda = 0.00088394; f =          -89.3950467
Norm of dx    0.33255
Norm of dx          0
Sequence of univariate steps!!
Try diagonal Hessian
Predicted improvement:        0.000026855
lambda =          1; f =          -89.3950603
lambda =    0.33333; f =          -89.3950598
lambda =    0.64439; f =          -89.3950643
Norm of dx 0.00061564
Diagonal Hessian successful
Actual dxnorm 0.00027314
FVAL          -89.3951
Improvement   1.8222e-05
Ftol          1e-05
Htol          1e-05
Gradient norm  0.12161
Minimum Hessian eigenvalue 0.0082601
Maximum Hessian eigenvalue 11883.6209
Elapsed time for iteration 0.79176 s.
 
Iteration 14
Predicted improvement:        0.002470468
lambda =          1; f =          -89.3865733
lambda =    0.33333; f =          -87.6094931
lambda =    0.11111; f =          -89.2812162
lambda =   0.037037; f =          -89.3839096
lambda =   0.012346; f =          -89.3939080
lambda =  0.0041152; f =          -89.3949509
lambda =  0.0013717; f =          -89.3950563
lambda = 0.00045725; f =          -89.3950650
lambda = 0.00015242; f =          -89.3950649
lambda = 0.00029465; f =          -89.3950651
Norm of dx    0.69852
Norm of dx          0
Sequence of univariate steps!!
Try diagonal Hessian
Predicted improvement:        0.000007253
lambda =          1; f =          -89.3950702
Norm of dx 0.00014774
Try gradient direction
Predicted improvement:        0.000000739
lambda =          1; f =          -89.3950693
lambda =    0.33333; f =          -89.3950699
lambda =    0.11111; f =          -89.3950701
lambda =   0.037037; f =          -89.3950702
lambda =   0.012346; f =          -89.3950702
lambda =  0.0041152; f =          -89.3950702
lambda =  0.0013717; f =          -89.3950702
lambda = 0.00045725; f =          -89.3950702
lambda = 0.00015242; f =          -89.3950702
lambda = 5.0805e-05; f =          -89.3950702
lambda = 1.6935e-05; f =          -89.3950702
lambda =  5.645e-06; f =          -89.3950702
lambda = 1.8817e-06; f =          -89.3950702
lambda = 6.2723e-07; f =          -89.3950702
lambda = 2.0908e-07; f =          -89.3950702
lambda = 6.9692e-08; f =          -89.3950702
lambda = 2.3231e-08; f =          -89.3950702
lambda = 4.4909e-08; f =          -89.3950702
lambda = 8.6817e-08; f =          -89.3950702
lambda = 5.8458e-08; f =          -89.3950702
lambda = 4.6109e-08; f =          -89.3950702
lambda = 4.5266e-08; f =          -89.3950702
Norm of dx 1.2161e-05
No further improvement is possible!
Actual dxnorm 0.00025503
FVAL          -89.3951
Improvement   5.855e-06
Ftol          1e-05
Htol          1e-05
Gradient norm  0.12161
Minimum Hessian eigenvalue 0.0082601
Maximum Hessian eigenvalue 11883.6209
Estimation successful.

Final value of minus the log posterior (or likelihood):-89.395070 

MODE CHECK

Fval obtained by the minimization routine (minus the posterior/likelihood)): -89.395070
STEADY:  numerical initial values or parameters incompatible with the following equations
    52
Check whether your model is truly linear. Put "resid(1);" before "steady;" to see the problematic equations.

RESULTS FROM POSTERIOR ESTIMATION
parameters
        prior mean     mode    s.d. prior pstdev

rhoG        0.700   0.9237  0.0127 beta 0.1500 
kappa       0.100   0.0724  0.0157 beta 0.0200 
kappaw      0.100   0.0933  0.0190 beta 0.0200 
lambda      0.500   0.8274  0.0817 norm 0.1500 
phiX        4.000   2.0084  0.8078 gamm 2.0000 
psiH        0.227   0.1746  0.0881 norm 0.1000 
rho_r       0.700   0.6473  0.1387 beta 0.1500 
theta_pie   1.700   1.6904  0.1459 gamm 0.1500 
theta_y     0.100   0.0782  0.0438 gamm 0.0500 
sigmaG      1.000   0.9706  0.0365 gamm 0.0500 


Log data density [Laplace approximation] is 69.630637.

Estimation::mcmc: Multiple chains mode.
Estimation::mcmc: Old mh-files successfully erased!
Estimation::mcmc: Old metropolis.log file successfully erased!
Estimation::mcmc: Creation of a new metropolis.log file.
Estimation::mcmc: Searching for initial values...
Estimation::mcmc: Initial values found!

Estimation::mcmc: Write details about the MCMC... Ok!
Estimation::mcmc: Details about the MCMC are available in tank_uw/metropolis\tank_uw_mh_history_0.mat


Estimation::mcmc: Number of mh files: 1 per block.
Estimation::mcmc: Total number of generated files: 3.
Estimation::mcmc: Total number of iterations: 500000.
Estimation::mcmc: Current acceptance ratio per chain: 
                                                       Chain  1: 25.6632%
                                                       Chain  2: 25.7678%
                                                       Chain  3: 25.5782%
Estimation::mcmc: Total number of MH draws per chain: 500000.
Estimation::mcmc: Total number of generated MH files: 1.
Estimation::mcmc: I'll use mh-files 1 to 1.
Estimation::mcmc: In MH-file number 1 I'll start at line 250001.
Estimation::mcmc: Finally I keep 250000 draws per chain.


MCMC Inefficiency factors per block
Parameter       Block 1     Block 2     Block 3
rhoG             43.218      37.239      43.551
kappa            41.074      45.499      45.258
kappaw           40.220      39.691      40.375
lambda           36.069      41.535      39.839
phiX             65.445      61.370      72.398
psiH             47.777      51.325      44.549
rho_r            38.013      40.203      39.039
theta_pie        39.217      36.888      42.464
theta_y          50.782      51.109      46.722
sigmaG           40.340      39.588      44.081

Estimation::mcmc::diagnostics: Univariate convergence diagnostic, Brooks and Gelman (1998):
    Parameter 1...  Done! 
    Parameter 2...  Done! 
    Parameter 3...  Done! 
    Parameter 4...  Done! 
    Parameter 5...  Done! 
    Parameter 6...  Done! 
    Parameter 7...  Done! 
    Parameter 8...  Done! 
    Parameter 9...  Done! 
    Parameter 10...  Done! 

Estimation::marginal density: I'm computing the posterior mean and covariance...  Done!
Estimation::marginal density: I'm computing the posterior log marginal density (modified harmonic mean)... Done!


ESTIMATION RESULTS

Log data density is 69.582508.

parameters
            prior mean   post. mean        90% HPD interval    prior       pstdev

rhoG             0.700       0.9210      0.8999      0.9426    beta       0.1500
kappa            0.100       0.0770      0.0502      0.1027    beta       0.0200
kappaw           0.100       0.0956      0.0638      0.1259    beta       0.0200
lambda           0.500       0.8035      0.6824      0.9296    norm       0.1500
phiX             4.000       2.3001      0.8599      3.6858    gamm       2.0000
psiH             0.227       0.2066      0.0758      0.3299    norm       0.1000
rho_r            0.700       0.6494      0.4409      0.8609    beta       0.1500
theta_pie        1.700       1.7057      1.4631      1.9414    gamm       0.1500
theta_y          0.100       0.0988      0.0252      0.1702    gamm       0.0500
sigmaG           1.000       0.9729      0.9129      1.0337    gamm       0.0500
Total computing time : 1h59m12s
Note: warning(s) encountered in MATLAB/Octave code
