# Supplementary material for: Workers, capitalists, and the government: fiscal policy and income (re)distribution
Source: J Monet Econ. 2021 Apr;119:58–74. doi: 10.1016/j.jmoneco.2021.01.004 (PMC8100925; doi:10.1016/j.jmoneco.2021.01.004)
Supplement: Supplementary Data S2 — Supplementary Raw Research Data. This is open data under the CC BY license http://creativecommons.org/licenses/by/4.0/ [file mmc2.zip › TANK-CW_Replication-main/README.md]

# TANK-CW_Replication
This repository provides codes and accompanying documention to replicate the results in the article  "Workers, Capitalists, and the Government: Fiscal Policy and Income (Re)Distribution" (Journal of Monetary Economics) by C. Cantore and Lukas B. Freund.
