# Supplementary material for: Workers, capitalists, and the government: fiscal policy and income (re)distribution
Source: J Monet Econ. 2021 Apr;119:58–74. doi: 10.1016/j.jmoneco.2021.01.004 (PMC8100925; doi:10.1016/j.jmoneco.2021.01.004)
Supplement: Supplementary Data S2 — Supplementary Raw Research Data. This is open data under the CC BY license http://creativecommons.org/licenses/by/4.0/ [file mmc2.zip › TANK-CW_Replication-main/TANK models/fig 6/figure 6b/run_fig6b.m]

%% Replication code for "Workers, Capitalists, and the Government: Fiscal Policy and Income (Re)Distribution"
%% by C. Cantore and L. B. Freund
%% Journal of Monetary Economics

%% This file replicates Figure 6b in the manuscript

clear all
close all
clc

% Run mod files (you need Dynare 4.5.x or later installed)
dynare rank
clear all
dynare tank_uh
clear all
dynare tank_uw
clear all
dynare tank_cw
clear all

%Plot figure
plot_fig6b
